# Supplementary material for: Colloid driven low supersaturation crystallization for atomically thin Bismuth halide perovskite
Source: Nat Commun. 2023 Jun 23;14:3764. doi: 10.1038/s41467-023-39445-x (PMC10290062; doi:10.1038/s41467-023-39445-x)
Supplement: Supplementary file 4 — Source Data [file 41467_2023_39445_MOESM4_ESM.xlsx]

## Sheet: Figure 1
Figure 1f Height-length curve	0	0.10334	Figure 1g Height-length curve	0	754.325	Figure 1h Height-length curve	0	-0.24748	Figure 1i Height-length curve	0	-0.33882	Figure 1j Height-length curve	0	-0.29737	Figure 1k Height-length curve	0	0.69898
Monolayer	5.31973	0.19355	2 layers	1.28174	1101.48	3 layers	0.01172	-0.1463	4 layers	0.02332	-0.31172	5 layers	0.02104	-0.41119	6 layers	0.01953	0.68074
	10.6395	0.10159		2.56348	1071.38		0.02344	-0.0909		0.04665	-0.40694		0.04207	-0.30492		0.03906	1.37038
	15.9592	0.05024		3.84522	1033.18		0.03516	0.05852		0.06997	-0.39491		0.06311	-0.03684		0.05859	0.27989
	21.2789	-0.15119		5.12695	1129.41		0.04688	0.19337		0.0933	-0.04041		0.08414	-0.23683		0.07813	0.28798
	26.5986	-0.11808		6.40869	934.127		0.0586	0.06571		0.11662	0.43378		0.10518	0.24085		0.09766	0.48419
	31.9184	-0.1732		7.69043	1036.9		0.07031	-0.02701		0.13995	0.24234		0.12621	-0.22028		0.11719	0.0793
	37.2381	-0.22468		8.97217	1233.7		0.08203	0.06716		0.16327	0.27976		0.14725	0.24364		0.13672	-0.02191
	42.5578	0.20551		10.2539	954		0.09375	0.17883		0.18659	0.3519		0.16829	-0.05127		0.15625	-0.08567
	47.8775	0.043		11.5356	1127.34		0.10547	0.17138		0.20992	0.49667		0.18932	-0.25993		0.17578	0.2126
	53.1973	-0.1895		12.8174	1072.43		0.11719	0.09706		0.23324	-0.35476		0.21036	-0.22541		0.19531	0.37464
	58.517	-0.2378		14.0991	1060.2		0.12891	0.16209		0.25657	-0.21722		0.23139	-0.24134		0.21484	0.22172
	63.8367	-0.27846		15.3809	1011.46		0.14063	0.01864		0.27989	-0.10043		0.25243	-0.32595		0.23438	-0.06132
	69.1564	-0.06479		16.6626	1120.18		0.15235	0.04907		0.30322	0.15477		0.27347	0.03652		0.25391	-0.10202
	74.4762	-0.14115		17.9443	938.543		0.16407	0.01981		0.32654	-0.11741		0.2945	0.00879		0.27344	0.25494
	79.7959	-0.09995		19.2261	961.501		0.17579	0.05504		0.34986	-0.12759		0.31554	0.04028		0.29297	-0.16957
	85.1156	0.05051		20.5078	1222.16		0.1875	-0.04055		0.37319	-0.09396		0.33657	-0.14544		0.3125	-0.33979
	90.4353	0.18625		21.7895	1099.75		0.19922	-0.14982		0.39651	0.23875		0.35761	-0.27313		0.33203	-0.14359
	95.7551	0.22309		23.0713	1186.17		0.21094	0.09451		0.41984	0.12013		0.37864	-0.32379		0.35156	0.42704
	101.075	-0.00827		24.353	1202.98		0.22266	0.2829		0.44316	-0.00783		0.39968	2.03098		0.37109	0.05555
	106.394	0.16088		25.6348	1253.43		0.23438	0.07257		0.46649	0.04063		0.42072	5.23986		0.39063	-0.11355
	111.714	-0.03563		26.9165	1181.23		0.2461	0.10862		0.48981	0.07879		0.44175	5.11151		0.41016	0.16441
	117.034	-0.15146		28.1982	1307.63		0.25782	-0.05235		0.51313	-0.13537		0.46279	4.97158		0.42969	0.05426
	122.354	-0.13497		29.48	1190.24		0.26954	0.17708		0.53646	-0.30904		0.48382	4.78276		0.44922	0.02052
	127.673	-0.20989		30.7617	1194.17		0.28126	0.19028		0.55978	-0.21911		0.50486	4.88971		0.46875	0.05416
	132.993	-0.14126		32.0435	1310		0.29298	0.18612		0.58311	-0.29294		0.52589	4.68585		0.48828	-0.46526
	138.313	-0.1135		33.3252	1199.52		0.30469	0.1518		0.60643	-0.20342		0.54693	4.75354		0.50781	-0.25666
	143.633	0.01848		34.6069	1036.17		0.31641	0.1371		0.62976	0.07345		0.56797	4.80155		0.52734	4.18438
	148.952	0.00902		35.8887	991.634		0.32813	0.03474		0.65308	0.03347		0.589	4.82575		0.54688	5.50524
	154.272	0.06451		37.1704	1156.32		0.33985	0.00521		0.6764	-0.51685		0.61004	4.81992		0.56641	5.67073
	159.592	-0.02919		38.4522	1049.9		0.35157	0.08317		0.69973	-0.09692		0.63107	4.8425		0.58594	6.098
	164.911	-0.09801		39.7339	932.481		0.36329	0.05315		0.72305	-0.34797		0.65211	4.7016		0.60547	5.59104
	170.231	-0.11595		41.0156	663.187		0.37501	0.1091		0.74638	-0.03714		0.67315	4.71064		0.625	5.54148
	175.551	-0.11426		42.2974	75.2809		0.38673	0.15669		0.7697	0.10613		0.69418	4.61659		0.64453	5.63399
	180.871	-0.04851		43.5791	126.122		0.39845	0.29538		0.79302	0.21995		0.71522	4.82021		0.66406	5.72822
	186.19	-0.23429		44.8608	-212.979		0.41017	0.23603		0.81635	-0.03203		0.73625	4.89083		0.68359	5.76436
	191.51	0.19432		46.1426	-320.754		0.42188	0.16738		0.83967	0.12395					0.70313	5.75928
	196.83	0.04585		47.4243	-407.975		0.4336	0.15207		0.863	0.07281					0.72266	5.64164
	202.15	0.27135		48.7061	-184.845		0.44532	0.08732		0.88632	-0.32556					0.74219	5.52737
	207.469	0.36991		49.9878	-582.588		0.45704	0.11276		0.90965	0.159					0.76172	5.61626
	212.789	0.43422		51.2695	-247.362		0.46876	0.25904		0.93297	-0.33048					0.78125	5.62271
	218.109	0.48712		52.5513	-459.367		0.48048	0.08146		0.95629	0.08759					0.80078	5.54725
	223.429	0.5951		53.833	-332.771		0.4922	-0.08067		0.97962	-0.42009					0.82031	5.57125
	228.748	0.62893		55.1148	-347.479		0.50392	0.00331		1.00294	-0.37873					0.83984	5.58279
	234.068	0.67412		56.3965	-397.768		0.51564	-0.03005		1.02627	0.000694196					0.85937	5.49458
	239.388	0.53607		57.6782	-564.015		0.52736	0.1074		1.04959	-0.30763					0.87891	5.5358
	244.707	0.54628		58.96	-476.241		0.53907	-0.04433		1.07292	-0.40713					0.89844	5.36059
	250.027	0.73434		60.2417	-439.046		0.55079	-0.04152		1.09624	-0.13906					0.91797	5.38013
	255.347	0.65239		61.5234	-365.143		0.56251	0.05613		1.11956	5.50781					0.9375	5.28073
	260.667	1.11729		62.8052	-601.367		0.57423	-0.06325		1.14289	6.39347					0.95703	4.97059
	265.986	0.9143		64.0869	-474.178		0.58595	0.06264		1.16621	5.91979					0.97656	5.04331
	271.306	0.8855		65.3687	-377.946		0.59767	-0.0097		1.18954	5.79767					0.99609	5.51609
	276.626	0.66962		66.6504	-377.487		0.60939	0.1175		1.21286	5.93654					1.01563	5.26448
	281.945	0.83686		67.9321	-499.105		0.62111	0.17186		1.23619	5.81806					1.03516	5.29821
	287.265	0.63849		69.2139	-414.601		0.63283	0.16613		1.25951	5.70518					1.05469	5.60749
	292.585	0.79361		70.4956	-421.444		0.64455	0.40533		1.28283	5.99694					1.07422	5.60801
	297.905	0.90332		71.7773	-412.526		0.65626	0.75797		1.30616	5.37689					1.09375	5.47341
	303.224	1.13967		73.0591	-474.374		0.66798	1.36896		1.32948	5.47571					1.11328	5.31378
	308.544	0.96093		74.3408	-341.406		0.6797	2.16977		1.35281	5.5219
	313.864	1.09404		75.6226	-452.254		0.69142	2.54573		1.37613	5.67881
	319.184	0.93285		76.9043	-437.952		0.70314	2.67081		1.39946	5.99316
	324.503	0.96057		78.186	-410.568		0.71486	2.85483		1.42278	5.68748
	329.823	0.62716		79.4678	-414.535		0.72658	2.92301		1.4461	5.28136
	335.143	0.44396		80.7495	-225.603		0.7383	2.7258		1.46943	5.22256
	340.462	0.3721		82.0312	-398.392		0.75002	2.51246		1.49275	5.47969
	345.782	0.71804		83.313	-597.71		0.76174	2.61757		1.51608	5.13175
	351.102	0.49554		84.5947	-236.32		0.77345	2.57333		1.5394	5.09621
	356.422	0.46514		85.8765	-350.833		0.78517	2.59331		1.56273	5.6103
	361.741	0.55734		87.1582	-548.037		0.79689	2.63516		1.58605	5.79503
	367.061	0.48637		88.4399	-311.628		0.80861	2.63059		1.60937	5.83471
	372.381	0.63004		89.7217	-455.772		0.82033	2.50327		1.6327	5.9057
	377.701	0.91006		91.0034	-154.941		0.83205	2.5095		1.65602	5.21929
	383.02	0.75997					0.84377	2.5372		1.67935	5.13939
	388.34	0.67162					0.85549	2.54514
	393.66	0.72783					0.86721	2.59848
	398.979	0.68542					0.87893	2.42569
	404.299	0.51325					0.89065	2.63255
							0.90236	2.54366
							0.91408	2.55474
							0.9258	2.72242
							0.93752	2.68222
							0.94924	2.55004
							0.96096	2.68811
							0.97268	2.60394
							0.9844	2.47416
							0.99612	2.63828
							1.00784	2.87844
							1.01955	2.77054
							1.03127	2.59693
							1.04299	2.60671
							1.05471	2.52193
							1.06643	2.74629
							1.07815	2.58779
							1.08987	2.48352
							1.10159	2.45268
							1.11331	2.64518
							1.12502	2.76013
							1.13674	2.82708
							1.14846	2.57771
							1.16018	2.65191
							1.1719	2.69315
							1.18362	2.49656
							1.19534	2.45861
							1.20706	2.70267
							1.21878	2.51183
							1.2305	2.72798
							1.24222	2.60894
							1.25394	2.57913
							1.26565	2.43021
							1.27737	2.45784
							1.28909	2.55023
							1.30081	2.55119
							1.31253	2.5023
							1.32425	2.45909
							1.33597	2.56051
							1.34769	2.45993
							1.35941	2.50171
							1.37112	2.60477
							1.38284	2.52087
							1.39456	2.38507
							1.40628	2.47377
							1.418	2.58209
							1.42972	2.66245
							1.44144	2.6403
							1.45316	2.53725
							1.46488	2.52434
							1.4766	2.60442
							1.48832	2.49132
							1.50003	2.65982
							1.51175	2.5234
							1.52347	2.4019
							1.53519	2.35151
							1.54691	2.07293
							1.55863	2.47755
							1.57035	2.52241
							1.58207	2.44898
							1.59379	2.44378
							1.60551	2.51839
							1.61722	2.48517
							1.62894	2.61229
							1.64066	2.4605
							1.65238	2.63945
							1.6641	2.45046
							1.67582	2.53566
							1.68754	2.61814
							1.69926	2.50354
							1.71098	2.73939
							1.72269	2.88764
							1.73441	2.97846
							1.74613	2.72865

## Sheet: Figure 2
Figure 2i	Size 35%	Region 1	Region 2	Region 3	Region 4	Region 5			Thickness 35%	Region 1	Region 2	Region 3	Region 4	Region 5
	20	0	0	0	0	0			20	0	0	0	0	0
	25	0	0	0	0	0			25	0	0	0	0	0
	30	3	1	4	4	3			30	3	1	4	4	3
	35	4	4	3	3	4			35	4	4	3	3	4
	40	2	2	2	3	2			40	2	2	2	3	2
	45	1	2	1	2	1			45	1	2	1	2	1
	50	0	0	0	0	0			50	0	0	0	0	0
	55	0	0	0	0	0			55	0	0	0	0	0
	60	0	0	0	0	0			60	0	0	0	0	0
	Size 37%	Region 1	Region 2	Region 3	Region 4	Region 5			Thickness 37%	Region 1	Region 2	Region 3	Region 4	Region 5
	20	0	0	0	0	0			0	0	0	0	0	0
	25	1	1	1	0	1			5	1	1	1	2	1
	30	2	2	1	2	2			10	2	1	1	2	2
	35	2	2	3	2	2			15	3	2	1	2	2
	40	2	3	2	2	2			20	2	1	3	2	3
	45	1	2	2	1	1			25	2	2	2	2	1
	50	1	0	1	0	1			30	1	1	1	1	1
	55	0	0	0	0	0			35	0	0	0	0	0
	60	0	0	0	0	0			40	0	0	0	0	0
									45	0	0	0	0	0
									50	0	0	0	0	0
	Size 39%	Region 1	Region 2	Region 3	Region 4	Region 5			Thickness 39%	Region 1	Region 2	Region 3	Region 4	Region 5
	20	0	0	0	0	0			0	1	2	2	2	2
	25	1	0	1	1	1			5	2	2	2	2	3
	30	2	1	1	2	2			10	3	3	3	2	2
	35	2	2	3	2	2			15	2	2	2	2	1
	40	2	3	2	2	2			20	1	1	1	1	0
	45	2	2	1	2	2			25	0	0	0	0	0
	50	1	2	2	1	1			30	0	0	0	0	0
	55	0	0	0	0	0			35	0	0	0	0	0
	60	0	0	0	0	0			40	0	0	0	0	0
									45	0	0	0	0	0
									50	0	0	0	0	0
	Size 40%	Region 1	Region 2	Region 3	Region 4	Region 5			Thickness 40%	Region 1	Region 2	Region 3	Region 4	Region 5
	20	0	0	0	1	0			0	5	6	5	4	4
	25	1	1	1	1	2			5	3	3	3	2	3
	30	1	1	2	2	1			10	2	1	1	0	1
	35	2	2	3	2	2			15	0	0	0	0	0
	40	2	2	2	2	2			20	0	0	0	0	0
	45	2	2	1	1	2			25	0	0	0	0	0
	50	0	1	1	1	1			30	0	0	0	0	0
	55	0	0	0	0	0			35	0	0	0	0	0
	60	0	0	0	0	0			40	0	0	0	0	0
									45	0	0	0	0	0
									50	0	0	0	0	0
	Size 41%	Region 1	Region 2	Region 3	Region 4	Region 5			Thickness 41%	Region 1	Region 2	Region 3	Region 4	Region 5
	20	0	0	1	1	1			20	0	0	1	1	1
	25	1	1	1	2	2			25	1	1	1	2	2
	30	2	2	3	2	2			30	2	2	3	2	2
	35	2	2	2	2	3			35	2	2	2	2	3
	40	2	2	2	2	1			40	2	2	2	2	1
	45	1	1	1	1	1			45	1	1	1	1	1
	50	0	0	0	0	0			50	0	0	0	0	0
	55	0	0	0	0	0			55	0	0	0	0	0
	60	0	0	0	0	0			60	0	0	0	0	0
	Size 43%	Region 1	Region 2	Region 3	Region 4	Region 5			Thickness 43%	Region 1	Region 2	Region 3	Region 4	Region 5
	10	0	0	0	0	0			0	5	4	6	5	4
	15	0	1	1	1	2			5	3	3	3	3	3
	20	1	1	2	2	2			10	2	0	1	1	0
	25	2	1	2	3	2			15	0	0	0	0	0
	30	2	2	2	1	2			20	0	0	0	0	0
	35	2	2	2	2	1			25	0	0	0	0	0
	40	1	1	1	1	1			30	0	0	0	0	0
	45	0	0	0	0	0			35	0	0	0	0	0
	50	0	0	0	0	0			40	0	0	0	0	0
	55	0	0	0	0	0			45	0	0	0	0	0
	60	0	0	0	0	0			50	0	0	0	0	0
	Size 45%	Region 1	Region 2	Region 3	Region 4	Region 5			Thickness 45%	Region 1	Region 2	Region 3	Region 4	Region 5
	10	0	0	0	0	0			0	6	5	5	6	5
	15	0	1	1	1	1			5	2	3	3	3	1
	20	2	2	1	2	2			10	1	2	0	1	1
	25	2	2	2	3	2			15	0	0	0	0	0
	30	2	2	3	2	2			20	0	0	0	0	0
	35	2	1	2	2	1			25	0	0	0	0	0
	40	1	1	0	0	1			30	0	0	0	0	0
	45	0	0	0	0	0			35	0	0	0	0	0
	50	0	0	0	0	0			40	0	0	0	0	0
	55	0	0	0	0	0			45	0	0	0	0	0
	60	0	0	0	0	0			50	0	0	0	0	0
	Size 45%	Region 1	Region 2	Region 3	Region 4	Region 5			Thickness 50%	Region 1	Region 2	Region 3	Region 4	Region 5
	10	1	1	0	1	0			0	5	6	6	5	5
	15	1	1	1	2	2			5	2	1	2	2	1
	20	1	2	2	2	2			10	0	0	0	0	0
	25	2	2	3	2	2			15	0	0	0	0	0
	30	2	2	2	1	1			20	0	0	0	0	0
	35	1	1	1	1	0			25	0	0	0	0	0
	40	0	0	0	0	0			30	0	0	0	0	0
	45	0	0	0	0	0			35	0	0	0	0	0
	50	0	0	0	0	0			40	0	0	0	0	0
	55	0	0	0	0	0			45	0	0	0	0	0
	60	0	0	0	0	0			50	0	0	0	0	0

## Sheet: Figure 3
Figure 4g	Line 1		Line 2
	Length	height	Length	height
	0.17645	9.14309	-0.00338	9.21739
	0.2748	8.77156	0.01677	8.84587
	0.29618	8.16061	0.03691	8.18538
	0.32184	7.29372	0.0479	7.29372
	0.36887	6.28648	0.06805	6.32776
	0.39453	5.32052	0.08453	5.29575
	0.45439	4.47839	0.09919	4.42886
	0.45439	3.67755	0.12117	3.65279
	0.53991	3.20696	0.12666	3.20696
	0.59977	3.5372	0.1578	3.18219
	0.63826	4.12338	0.1578	3.65279
	0.68529	4.51968	0.17794	4.14815
	0.77081	4.37932	0.20908	4.45363
	0.79647	3.98303	0.23472	4.37932
	0.80929	3.4629	0.23472	3.98303
	0.82212	2.87671	0.2622	3.5372
	0.91619	2.76113	0.26586	2.87671
	0.91619	2.24099	0.29699	2.83543
	0.94185	1.75388	0.30249	2.22448
	1.05302	1.86947	0.31348	1.81993
	1.10006	2.45565	0.32813	1.72912
	1.12571	3.15742	0.37026	1.94377
	1.17275	3.90872	0.37575	2.3896
	1.1984	4.59398	0.3959	3.11614
	1.25827	5.06458	0.41238	3.91698
	1.33096	5.13063	0.43253	4.51968
	1.35661	4.87469	0.44352	4.99027
	1.37799	4.54444	0.46916	5.13063
	1.41648	3.86744	0.49114	4.89946
	1.44213	3.09137	0.50579	4.50316
	1.48917	2.26576	0.50579	3.86744
	1.5362	1.70435	0.53693	3.09137
	1.57469	1.25852	0.54792	2.3153
	1.62172	0.95304	0.56806	1.66307
	1.66021	1.02735	0.59004	1.28329
	1.68158	1.58876	0.59371	0.95304
	1.75428	2.34007	0.61568	1.05212
	1.75428	3.09137	0.64133	1.51446
	1.81842	3.60325	0.65232	2.34007
	1.87828	3.72709	0.67246	3.04183
	1.90393	3.5372	0.68895	3.61151
	1.91249	3.34731	0.72008	3.75186
	1.95097	3.13265	0.73474	3.51243
	2.02366	2.92625	0.73474	3.32254
	2.0707	3.04183	0.75671	3.11614
	2.10918	3.39685	0.77137	2.92625
	2.12201	4.42886	0.808	3.04183
	2.16904	5.69204	0.808	3.37208
	2.22891	6.98825	0.82814	4.31327
	2.25456	8.5569	0.84463	5.65076
	2.29304	9.85311	0.86478	7.01301
	2.35291	10.0595	0.88675	8.60644
	2.45981	9.99346	0.9069	9.87788
	2.52395	9.12657	0.93804	9.99346
	2.52395	8.13584	0.96368	9.92742
	2.59664	6.98825	0.99115	9.17611
	2.64367	5.981	1.00581	8.11933
	2.67788	5.06458	1.02595	7.06255
	2.72919	4.42886	1.04244	6.02228
	2.78905	4.04908	1.05343	5.08935
	2.81471	4.18943	1.07907	4.40409
	2.84892	4.42886	1.08456	4.09861
	2.87457	5.08109	1.10471	4.07385
	2.90878	5.4361	1.13585	4.42886
	3.00713	5.53517	1.14683	5.08935
	3.00713	5.08109	1.16149	5.41959
	3.09265	4.37932	1.18347	5.51041
	3.10547	3.7436	1.20911	5.03981
	3.15251	3.39685	1.22925	4.36281
	3.17816	3.76837	1.23475	3.75186
	3.2252	4.26374	1.25123	3.56197
	3.26368	5.27098	1.28786	3.75186
	3.3492	6.70754	1.28786	4.26374
	3.3492	8.16061	1.319	5.29575
	3.40906	9.12657	1.32816	6.68277
	3.43472	9.89439	1.35014	8.09456
	3.50741	9.9687	1.37028	9.15134
	3.59293	9.5724	1.37578	9.90265
	3.63997	8.60644	1.39593	9.9687
	3.62714	7.54966	1.42706	9.94393
	3.687	6.51765	1.43805	9.4981
	3.72548	5.62599	1.46369	8.56516
	3.75969	4.9655	1.47468	7.57443
	3.82383	4.37932	1.48933	6.56719
	3.88369	4.66003	1.51681	5.60122
	4.00342	4.94074	1.52047	4.89946
	4.00342	5.32052	1.53146	4.56921
	4.07611	5.67553	1.5571	4.47839
	4.10177	5.41133	1.58458	4.66828
	4.1488	4.92422	1.61571	4.94899
	4.16163	4.04908	1.61938	5.32052
	4.20011	3.25649	1.64685	5.7003
	4.27281	2.76113	1.67249	5.34528
	4.31984	2.3153	1.68348	4.82515
	4.3797	2.7859	1.69813	4.07385
	4.3797	3.28126	1.72377	3.32254
	4.43101	4.14815	1.72927	2.76113
	4.50371	4.84992	1.74575	2.43088
	4.52936	5.32052	1.78238	2.41437
	4.60205	5.51041	1.78238	2.76113
	4.66192	5.2297	1.80253	3.37208
	4.68757	4.45363	1.81352	4.09861
	4.73461	3.5372	1.83367	4.92422
	4.79447	2.67031	1.84466	5.27098
	4.83295	2.03459	1.87579	5.51041
	4.91847	1.51446	1.88495	5.55994
	4.95268	1.75388	1.90693	5.2297
	4.99971	2.34007	1.91792	4.42886
	5.0382	2.95102	1.93807	3.5372
	5.08523	3.5372	1.95272	2.73636
	5.08523	3.98303	1.9692	2.05936
	5.13655	4.04908	1.98935	1.44841
	5.22206	3.98303	2.00583	1.56399
	5.2691	3.62802	2.01682	1.81993
	5.28193	3.5372	2.04796	2.36484
	5.35462	3.88396	2.06811	3.04183
	5.36745	4.31327	2.08459	3.48766
	5.44014	5.13063	2.09375	4.05733
	5.48717	6.30299	2.11023	4.09861
	5.54704	7.73955	2.14137	3.98303
	5.58552	9.0275	2.15602	3.76837
	5.61973	9.89439	2.18716	3.62802
	5.71807	9.89439	2.19815	3.76837
	5.76938	9.58892	2.22379	4.31327
	5.79076	8.93668	2.22379	5.15539
	5.85063	7.94595	2.26042	5.18016
	5.86345	6.77359	2.26042	6.28648
	5.92332	5.65076	2.29155	7.76432
	5.94897	4.84992	2.30254	9.01099
	5.9618	4.23897	2.3172	9.85311
	6.00029	4.0078	2.32819	9.99346
	6.08153	3.93349	2.36482	9.90265
	6.10718	4.17292	2.3813	9.66322
	6.14567	4.7591	2.39595	8.93668
	6.21836	5.03981	2.4161	7.83037
	6.27822	4.66003	2.43808	6.79836
	6.26539	4.45363	2.44724	5.72506
	6.33808	4.07385	2.45823	4.89946
	6.35091	3.34731	2.48387	4.26374
	6.39795	2.90148	2.48936	3.98303
	6.44926	3.04183	2.52599	3.84268
	6.44926	3.62802	2.52599	4.23897
	6.54333	4.92422	2.55163	4.73433
	6.58181	5.99752	2.57361	4.99027
	6.6203	7.15337	2.58827	4.64352
	6.62885	7.97072	2.61024	4.33804
	6.70154	8.60644	2.61391	3.95826
	6.74002	8.74679	2.6249	3.42161
	6.76568	8.30097	2.65054	2.8602
	6.8512	7.62397	2.68717	2.97579
	6.89823	6.93871	2.67801	3.65279
	6.94527	6.18741	2.69816	4.87469
	7.03079	5.32052	2.71831	5.93147
	7.03079	4.32978	2.74028	7.07906
	7.0821	3.7436	2.76043	8.04503
	7.16334	3.56197	2.77142	8.58167
	7.16334	3.98303	2.79157	8.77156
	7.24886	4.47839	2.81721	8.73028
	7.32155	4.70957	2.83369	8.21015
	7.34721	4.42886	2.83919	7.69001
	7.36003	3.90872	2.86483	6.9222
	7.37286	3.39685	2.87032	6.21217
	7.44555	2.90148	2.91611	5.37005
	7.47121	2.48042	2.9271	4.33804
	7.56528	2.45565	2.94725	3.75186
	7.61659	2.68682	2.96373	3.58674
	7.66363	3.11614	3.00586	4.0078
	7.68928	3.72709	3.01135	4.47839
	7.73632	4.59398	3.02601	4.6848
	7.7748	5.27098	3.04249	4.47839
	7.84749	5.71681	3.06813	3.95826
	7.86032	5.81588	3.08828	3.30603
	7.93301	5.71681	3.10476	2.8602
	7.94156	5.15539	3.12491	2.57124
	7.94156	4.23897	3.15605	2.3896
	7.96722	4.18943	3.17619	2.67031
	8.05274	3.29777	3.18718	3.11614
	8.06556	2.73636	3.20367	3.84268
	8.12543	2.17495	3.22381	4.59398
	8.12543	1.70435	3.24396	5.46087
	8.17246	1.58876	3.24396	5.79111
	8.21095	1.79516	3.27693	5.88193
	8.32212	2.19971	3.30807	5.65076
	8.35633	3.37208	3.31722	5.11411
	8.39481	3.56197	3.33371	4.2885
	8.48888	3.29777	3.34836	3.32254
	8.5744	3.09137	3.37583	2.71985
	8.63426	2.85194	3.3795	2.12541
	8.65992	3.43813	3.39598	1.72912
	8.73261	3.93349	3.41063	1.49795
	8.73261	4.78387	3.43261	1.72912
	8.81813	5.74158	3.44726	2.24925
	8.85661	6.77359	3.46375	2.8602
	8.89082	8.06979	3.4784	3.32254
	8.9293	9.21739	3.50038	3.58674
	8.94213	9.73753	3.53152	3.23172
	8.97634	9.80357	3.56265	3.04183
	9.06186	9.4981	3.59379	2.8602
	9.06186	8.60644	3.60844	2.97579
	9.12172	7.21942	3.62492	3.42161
	9.14738	5.93147	3.63591	4.0078
	9.18158	5.2297	3.65606	4.70957
	9.22007	4.31327	3.67621	5.7003
	9.29276	3.56197	3.69269	6.87266
	9.32697	3.15742	3.71833	8.16061
	9.41249	3.57848	3.72932	9.26693
	9.498	3.98303	3.72932	9.77881
	9.5707	3.48766	3.77145	9.87788
	9.62201	3.01707	3.79709	9.52287
	9.65621	2.85194	3.80625	8.58167
	9.70753	3.13265	3.81174	7.24419
	9.70753	3.62802	3.83922	5.9067
	9.78022	4.23897	3.85387	5.15539
	9.81442	5.15539	3.87035	4.2885
	9.8016	6.35253	3.8905	3.56197
	9.89994	7.66525	3.90149	3.16568
	9.95981	8.68075	3.91614	3.32254
	10.0581	9.44856	3.93812	3.58674
	10.0581	9.54763	3.95827	3.93349
	10.118	9.21739	3.98391	4.05733
	10.1308	8.51562	4.00406	3.51243
	10.1779	7.62397	4.02054	3.0666
	10.242	6.63323	4.04069	2.87671
	10.2164	5.55169	4.06267	3.20696
	10.2634	5.62599	4.07732	3.67755
	10.2762	4.56921	4.10479	4.26374
	10.3617	3.86744	4.11395	5.25447
	10.3746	3.32254	4.13043	6.42683
	10.4344	3.13265	4.14508	7.76432
	10.4473	3.43813	4.16706	8.73028
	10.4857	3.70232	4.17622	9.38251
	10.567	3.95826	4.20736	9.62194
	10.6055	3.67755	4.23849	9.2917
	10.6397	3.25649	4.24948	8.54039
	10.7166	2.81066	4.27513	7.57443
	10.7637	2.12541	4.29161	6.70754
	10.7765	1.75388	4.31725	5.55994
	10.8107	1.32457	4.32275	4.59398
	10.862	1.53923	4.33373	3.89221
	10.9091	2.00982	4.35388	3.42161
	10.9561	2.85194	4.37403	3.30603
	11.0074	3.72709	4.39601	3.56197
	11.0416	4.70957	4.4015	3.79314
	11.1271	5.4361	4.42714	4.05733
	11.1998	4.87469	4.4418	4.12338
	11.2511	3.7436	4.45828	3.86744
	11.2511	2.85194	4.47293	3.34731
	11.2982	2.15018	4.50041	2.73636
	11.358	1.53923	4.50956	2.1089
	11.3709	0.92828	4.52605	1.72912
	11.4906	1.1677	4.5407	1.49795
	11.4906	1.70435	4.56268	1.49795
	11.6146	2.38135	4.58283	2.08413
	11.6873	2.92625	4.59382	2.87671
	11.76	2.59601	4.61946	3.76837
	11.7985	2.43088	4.63411	4.64352
	11.8455	2.26576	4.65059	5.4361
	11.9567	3.32254	4.66158	5.60122
	11.9438	4.37932	4.68173	5.46087
	12.0037	5.51041	4.70188	4.80864
	12.0636	6.77359	4.71836	3.89221
	12.0507	7.90467	4.73301	2.92625
	12.1363	8.86238	4.75499	2.08413
	12.1747	9.63845	4.77514	1.47318
			4.79712	1.05212
			4.82276	1.05212
			4.83741	1.14293
			4.83741	1.67958
			4.8539	1.67958
			4.86855	2.26576
			4.89602	2.76113
			4.91617	2.8602
			4.9473	2.62077
			4.9528	2.43088
			4.97844	2.26576
			4.99492	3.30603
			5.04621	4.31327
			5.0517	5.62599
			5.06636	6.82312
			5.07185	7.99549
			5.09383	8.88715
			5.11398	9.54763
			5.13412	9.73753

## Sheet: Figure 4
Figure 4a	Sample 1	Intensity	Sample 2	Intensity	Sample 3	Intensity	Sample 4	Intensity	Sample 5	Intensity	Sample 6	Intensity	Sample 7	Intensity	Sample 8	Intensity	Sample 9	Intensity	Sample 10	Intensity	Sample 11	Intensity	Sample 12	Intensity			Figure 4b	Thickness	Intensity		Figure 4c	Thickness	Intensity
	51.2453	-17.9043	51.2453	-18.8808	51.2453	-19.983	51.1453	-20.7813	51.9453	-21.7694	51.2453	-22.8079	51.2453	-23.7634	51.5453	-24.7507	51.7453	-25.7402	52.5453	-26.7284	53.2453	-27.7274	54.2453	-28.7065			A1g	300	163.011		Eg	300	188.62
	53.0892	-17.8831	53.0892	-18.8521	53.0892	-19.9563	52.9892	-20.7544	53.7892	-21.7359	53.0892	-22.7822	53.0892	-23.7517	53.3892	-24.7211	53.5892	-25.7133	54.3892	-26.7216	55.0892	-27.7205	56.0892	-28.6988				250	163.012			250	188.58
	54.9349	-17.8536	54.9349	-18.8144	54.9349	-19.8936	54.8349	-20.6912	55.6349	-21.6453	54.9349	-22.7253	54.9349	-23.6681	55.2349	-24.6522	55.4349	-25.6501	56.2349	-26.6415	56.9349	-27.6402	57.9349	-28.5975				200	163.019			200	188.61
	56.7802	-17.8168	56.7802	-18.7753	56.7802	-19.8231	56.6802	-20.6201	57.4802	-21.603	56.7802	-22.6669	56.7802	-23.6076	57.0802	-24.5851	57.2802	-25.5574	58.0802	-26.5879	58.7802	-27.5863	59.7802	-28.5367				150	163.191			150	188.623
	58.623	-17.7864	58.623	-18.735	58.623	-19.7792	58.523	-20.5759	59.323	-21.537	58.623	-22.5896	58.623	-23.5312	58.923	-24.5069	59.123	-25.4848	59.923	-26.5411	60.623	-27.5393	61.623	-28.4682				100	163.09			100	188.612
	60.4676	-17.7461	60.4676	-18.7021	60.4676	-19.7485	60.3676	-20.545	61.1676	-21.5202	60.4676	-22.5609	60.4676	-23.4802	60.7676	-24.4454	60.9676	-25.4203	61.7676	-26.4874	62.4676	-27.4855	63.4676	-28.427				90	163.012			90	188.632
	62.3097	-17.7198	62.3097	-18.6806	62.3097	-19.7166	62.2097	-20.5127	63.0097	-21.4812	62.3097	-22.5424	62.3097	-23.4846	62.6097	-24.4158	62.8097	-25.4128	63.6097	-26.4926	64.3097	-27.4906	65.3097	-28.4046				80	163.018			80	188.658
	64.1536	-17.6994	64.1536	-18.6595	64.1536	-19.6977	64.0536	-20.4937	64.8536	-21.4365	64.1536	-22.5142	64.1536	-23.4303	64.4536	-24.3869	64.6536	-25.4009	65.4536	-26.4602	66.1536	-27.4581	67.1536	-28.3788				70	163.088			70	188.633
	65.9971	-17.7121	65.9971	-18.6517	65.9971	-19.6565	65.8971	-20.4522	66.6971	-21.4128	65.9971	-22.4763	65.9971	-23.4065	66.2971	-24.345	66.4971	-25.3746	67.2971	-26.4381	67.9971	-27.4359	68.9971	-28.3438				60	163.129			60	188.745
	67.8381	-17.7044	67.8381	-18.6438	67.8381	-19.6333	67.7381	-20.4288	68.5381	-21.3673	67.8381	-22.4432	67.8381	-23.3793	68.1381	-24.3032	68.3381	-25.3239	69.1381	-26.3921	69.8381	-27.3897	70.8381	-28.2711				50	163.029			50	188.989
	69.6809	-17.6743	69.6809	-18.5972	69.6809	-19.5623	69.5809	-20.3572	70.3809	-21.3026	69.6809	-22.398	69.6809	-23.3012	69.9809	-24.2422	70.1809	-25.2457	70.9809	-26.3001	71.6809	-27.2974	72.6809	-28.2138				40	163.013			40	189.443
	71.5212	-17.6258	71.5212	-18.5548	71.5212	-19.4807	71.4212	-20.275	72.2212	-21.2139	71.5212	-22.3076	71.5212	-23.217	71.8212	-24.1665	72.0212	-25.1324	72.8212	-26.2567	73.5212	-27.2538	74.5212	-28.1328				30	163.521			30	189.91
	73.3632	-17.5735	73.3632	-18.4897	73.3632	-19.4102	73.2632	-20.2039	74.0632	-21.1492	73.3632	-22.2657	73.3632	-23.13	73.6632	-24.0846	73.8632	-25.071	74.6632	-26.1613	75.3632	-27.1581	76.3632	-28.0231				20	164.275			20	190.444
	75.2028	-17.5675	75.2028	-18.4702	75.2028	-19.365	75.1028	-20.1584	75.9028	-21.1102	75.2028	-22.1967	75.2028	-23.0673	75.5028	-24.0052	75.7028	-24.9859	76.5028	-26.0975	77.2028	-27.094	78.2028	-27.9818				15	164.943			15	190.678
	77.0441	-17.5793	77.0441	-18.4792	77.0441	-19.3593	76.9441	-20.1526	77.7441	-21.1274	77.0441	-22.17	77.0441	-23.0435	77.3441	-23.9738	77.5441	-25.0009	78.3441	-26.0651	79.0441	-27.0615	80.0441	-27.956				10	165.443			10	190.917
	78.883	-17.5938	78.883	-18.4927	78.883	-19.3523	78.783	-20.1456	79.583	-21.0948	78.883	-22.1495	78.883	-23.0468	79.183	-23.9505	79.383	-24.9765	80.183	-26.026	80.883	-27.0222	81.883	-27.9273				5	165.732			5	191.417
	80.7236	-17.6151	80.7236	-18.4964	80.7236	-19.3159	80.6236	-20.1089	81.4236	-21.0535	80.7236	-22.1486	80.7236	-23.023	81.0236	-23.8975	81.2236	-24.9327	82.0236	-26.0209	82.7236	-27.0171	83.7236	-27.8931				3	166.764			3	191.617
	82.5638	-17.6221	82.5638	-18.4961	82.5638	-19.3058	82.4638	-20.0987	83.2638	-21.0628	82.5638	-22.1077	82.5638	-22.9759	82.8638	-23.836	83.0638	-24.9045	83.8638	-25.9732	84.5638	-26.9692	85.5638	-27.8512
	84.4016	-17.6349	84.4016	-18.5163	84.4016	-19.3453	84.3016	-20.1385	85.1016	-21.1032	84.4016	-22.1004	84.4016	-22.9698	84.7016	-23.8273	84.9016	-24.8883	85.7016	-25.9672	86.4016	-26.9632	87.4016	-27.8463
	86.2411	-17.6287	86.2411	-18.5246	86.2411	-19.3896	86.1411	-20.1831	86.9411	-21.1153	86.2411	-22.1364	86.2411	-23.0247	86.5411	-23.8809	86.7411	-24.9402	87.5411	-26.026	88.2411	-27.0222	89.2411	-27.8875
	88.0781	-17.6137	88.0781	-18.5182	88.0781	-19.3874	87.9781	-20.1809	88.7781	-21.133	88.0781	-22.1748	88.0781	-23.069	88.3781	-23.9566	88.5781	-24.9928	89.3781	-26.0387	90.0781	-27.035	91.0781	-27.942
	89.9169	-17.6331	89.9169	-18.528	89.9169	-19.3773	89.8169	-20.1708	90.6169	-21.1636	89.9169	-22.1787	89.9169	-23.079	90.2169	-23.9732	90.4169	-25.0185	91.2169	-26.0566	91.9169	-27.053	92.9169	-27.9434
	91.7533	-17.6486	91.7533	-18.539	91.7533	-19.3891	91.6533	-20.1827	92.4533	-21.1697	91.7533	-22.1559	91.7533	-23.0546	92.0533	-23.9628	92.2533	-24.9941	93.0533	-26.0583	93.7533	-27.0547	94.7533	-27.9623
	93.5913	-17.6703	93.5913	-18.5602	93.5913	-19.4286	93.4913	-20.2224	94.2913	-21.1832	93.5913	-22.1986	93.5913	-23.1028	93.8913	-23.9825	94.0913	-25.0279	94.8913	-26.0907	95.5913	-27.0872	96.5913	-27.9916
	95.4269	-17.674	95.4269	-18.5663	95.4269	-19.4181	95.3269	-20.2118	96.1269	-21.1915	95.4269	-22.2303	95.4269	-23.0939	95.7269	-23.9855	95.9269	-25.0667	96.7269	-26.0873	97.4269	-27.0838	98.4269	-27.9832
	97.2643	-17.6766	97.2643	-18.564	97.2643	-19.4172	97.1643	-20.211	97.9643	-21.1739	97.2643	-22.2307	97.2643	-23.1061	97.5643	-24.0212	97.7643	-25.0347	98.5643	-26.0873	99.2643	-27.0838	100.264	-27.972
	99.0991	-17.6729	99.0991	-18.5629	99.0991	-19.4373	98.9991	-20.2313	99.7991	-21.1832	99.0991	-22.2312	99.0991	-23.1006	99.3991	-24.0065	99.5991	-25.0404	100.399	-26.0779	101.099	-27.0744	102.099	-28.0098
	100.934	-17.6736	100.934	-18.5569	100.934	-19.415	100.834	-20.2087	101.634	-21.1883	100.934	-22.2147	100.934	-23.1205	101.234	-23.9985	101.434	-25.021	102.234	-26.0983	102.934	-27.0949	103.934	-28.0126
	102.77	-17.6692	102.77	-18.5614	102.77	-19.4273	102.67	-20.2211	103.47	-21.1599	102.77	-22.2098	102.77	-23.1033	103.07	-24.0052	103.27	-25.0379	104.07	-26.066	104.77	-27.0624	105.77	-27.9686
	104.604	-17.6653	104.604	-18.5531	104.604	-19.4128	104.504	-20.2065	105.304	-21.153	104.604	-22.2098	104.604	-23.115	104.904	-23.9738	105.104	-25.0072	105.904	-26.0583	106.604	-27.0547	107.604	-27.9511
	106.439	-17.6733	106.439	-18.5674	106.439	-19.3988	106.339	-20.1924	107.139	-21.1483	106.439	-22.1738	106.439	-23.0768	106.739	-23.9535	106.939	-25.0253	107.739	-26.0192	108.439	-27.0154	109.439	-27.9385
	108.272	-17.6802	108.272	-18.5608	108.272	-19.4058	108.172	-20.1995	108.972	-21.166	108.272	-22.1806	108.272	-23.0662	108.572	-23.9788	108.772	-25.0097	109.572	-26.0328	110.272	-27.0291	111.272	-27.9623
	110.107	-17.6731	110.107	-18.5509	110.107	-19.4181	110.007	-20.2118	110.807	-21.1581	110.107	-22.2064	110.107	-23.0934	110.407	-23.9954	110.607	-25.0216	111.407	-26.0668	112.107	-27.0633	113.107	-27.9909
	111.939	-17.6745	111.939	-18.5524	111.939	-19.4167	111.839	-20.2105	112.639	-21.1446	111.939	-22.1991	111.939	-23.0729	112.239	-23.9751	112.439	-24.9972	113.239	-26.0507	113.939	-27.047	114.939	-27.9741
	113.774	-17.6726	113.774	-18.5644	113.774	-19.383	113.674	-20.1765	114.474	-21.1483	113.774	-22.2059	113.774	-23.0684	114.074	-23.9978	114.274	-25.0028	115.074	-26.0319	115.774	-27.0282	116.774	-27.9574
	115.605	-17.6752	115.605	-18.5659	115.605	-19.3931	115.505	-20.1867	116.305	-21.1344	115.605	-22.1923	115.605	-23.0867	115.905	-23.9677	116.105	-25.0003	116.905	-26.049	117.605	-27.0453	118.605	-27.9315
	117.437	-17.6769	117.437	-18.5713	117.437	-19.4137	117.337	-20.2074	118.137	-21.1711	117.437	-22.2113	117.437	-23.1128	117.737	-23.9695	117.937	-25.0091	118.737	-26.066	119.437	-27.0624	120.437	-27.9797
	119.27	-17.6763	119.27	-18.5762	119.27	-19.4185	119.17	-20.2123	119.97	-21.1446	119.27	-22.2123	119.27	-23.0851	119.57	-23.9788	119.77	-25.0022	120.57	-26.0541	121.27	-27.0504	122.27	-27.9839
	121.1	-17.6857	121.1	-18.5689	121.1	-19.3869	121	-20.1805	121.8	-21.1697	121.1	-22.1986	121.1	-23.0939	121.4	-23.9664	121.6	-25.0084	122.4	-26.0805	123.1	-27.0769	124.1	-27.9909
	122.932	-17.6896	122.932	-18.577	122.932	-19.3948	122.832	-20.1884	123.632	-21.1632	122.932	-22.1938	122.932	-23.054	123.232	-23.9498	123.432	-24.9834	124.232	-26.0302	124.932	-27.0265	125.932	-27.9238
	124.762	-17.6939	124.762	-18.5771	124.762	-19.4049	124.662	-20.1986	125.462	-21.1897	124.762	-22.1967	124.762	-23.0906	125.062	-23.9591	125.262	-25.011	126.062	-26.0592	126.762	-27.0556	127.762	-27.9504
	126.592	-17.6938	126.592	-18.5875	126.592	-19.4172	126.492	-20.211	127.292	-21.1887	126.592	-22.2137	126.592	-23.1017	126.892	-24.0022	127.092	-25.0535	127.892	-26.0609	128.592	-27.0573	129.592	-27.9665
	128.423	-17.6989	128.423	-18.594	128.423	-19.433	128.323	-20.2269	129.123	-21.199	128.423	-22.2215	128.423	-23.1033	128.723	-24.0102	128.923	-25.0466	129.723	-26.0975	130.423	-27.094	131.423	-28.0007
	130.252	-17.7013	130.252	-18.5929	130.252	-19.4457	130.152	-20.2397	130.952	-21.2134	130.252	-22.2405	130.252	-23.13	130.552	-24.0348	130.752	-25.066	131.552	-26.1196	132.252	-27.1162	133.252	-28.0398
	132.08	-17.6996	132.08	-18.5914	132.08	-19.4505	131.98	-20.2445	132.78	-21.2139	132.08	-22.2487	132.08	-23.1349	132.38	-24.0489	132.58	-25.0529	133.38	-26.1009	134.08	-27.0974	135.08	-28.0321
	133.91	-17.6995	133.91	-18.5875	133.91	-19.4869	133.81	-20.2812	134.61	-21.2608	133.91	-22.2648	133.91	-23.1316	134.21	-24.0471	134.41	-25.0898	135.21	-26.1222	135.91	-27.1188	136.91	-28.0356
	135.738	-17.7053	135.738	-18.5959	135.738	-19.4856	135.638	-20.2799	136.438	-21.2213	135.738	-22.2755	135.738	-23.171	136.038	-24.0717	136.238	-25.0948	137.038	-26.1205	137.738	-27.1171	138.738	-28.0433
	137.565	-17.6959	137.565	-18.5955	137.565	-19.4654	137.465	-20.2596	138.265	-21.2241	137.565	-22.2657	137.565	-23.1505	137.865	-24.0619	138.065	-25.0867	138.865	-26.1137	139.565	-27.1103	140.565	-28.0112
	139.394	-17.6956	139.394	-18.5869	139.394	-19.4632	139.294	-20.2573	140.094	-21.2208	139.394	-22.258	139.394	-23.1405	139.694	-24.0545	139.894	-25.0992	140.694	-26.1128	141.394	-27.1094	142.394	-27.9986
	141.221	-17.6971	141.221	-18.5873	141.221	-19.4487	141.121	-20.2428	141.921	-21.2376	141.221	-22.2536	141.221	-23.1582	141.521	-24.0502	141.721	-25.093	142.521	-26.112	143.221	-27.1086	144.221	-28.0217
	143.047	-17.6922	143.047	-18.5983	143.047	-19.4689	142.947	-20.2631	143.747	-21.2329	143.047	-22.2453	143.047	-23.1527	143.347	-24.0729	143.547	-25.0579	144.347	-26.1111	145.047	-27.1077	146.047	-28.0419
	144.875	-17.6916	144.875	-18.5918	144.875	-19.4689	144.775	-20.2631	145.575	-21.2106	144.875	-22.2419	144.875	-23.1715	145.175	-24.0754	145.375	-25.1092	146.175	-26.1298	146.875	-27.1265	147.875	-28.0245
	146.701	-17.6852	146.701	-18.5869	146.701	-19.4461	146.501	-20.2401	147.401	-21.2171	146.701	-22.2375	146.701	-23.1471	147.001	-24.0588	147.201	-25.0898	148.001	-26.1051	148.701	-27.1017	149.701	-28.0238
	148.526	-17.6797	148.526	-18.5856	148.526	-19.4527	148.426	-20.2467	149.226	-21.2101	148.526	-22.2672	148.526	-23.1455	148.826	-24.0514	149.026	-25.0905	149.826	-26.1179	150.526	-27.1145	151.526	-28.0196
	150.353	-17.6833	150.353	-18.57	150.353	-19.4321	150.253	-20.226	151.053	-21.1985	150.353	-22.2429	150.353	-23.1466	150.653	-24.0563	150.853	-25.0955	151.653	-26.1077	152.353	-27.1043	153.353	-28.0363
	152.177	-17.679	152.177	-18.564	152.177	-19.4281	152.077	-20.222	152.877	-21.1878	152.177	-22.2439	152.177	-23.1288	152.477	-24.044	152.677	-25.0754	153.477	-26.1034	154.177	-27.1	155.177	-27.9979
	154.001	-17.6696	154.001	-18.5616	154.001	-19.4365	153.901	-20.2304	154.701	-21.2106	154.001	-22.2186	154.001	-23.1161	154.301	-24.0428	154.501	-25.0535	155.301	-26.0983	156.001	-27.0949	157.001	-28.0196
	155.825	-17.6585	155.825	-18.5546	155.825	-19.4544	155.725	-20.2485	156.525	-21.1939	155.825	-22.2409	155.825	-23.095	156.125	-24.044	156.325	-25.071	157.125	-26.0813	157.825	-27.0778	158.825	-28.0077
	157.651	-17.6437	157.651	-18.5449	157.651	-19.4325	157.551	-20.2264	158.351	-21.1976	157.651	-22.2191	157.651	-23.1377	157.951	-24.0336	158.151	-25.036	158.951	-26.0592	159.651	-27.0556	160.651	-27.9972
	159.474	-17.5952	159.474	-18.5024	159.474	-19.4316	159.374	-20.2255	160.174	-21.1701	159.474	-22.2127	159.474	-23.1305	159.774	-24.0305	159.974	-25.0504	160.774	-26.083	161.474	-27.0795	162.474	-27.9965
	161.296	-17.511	161.296	-18.4202	161.296	-19.4005	161.196	-20.1942	161.996	-21.1311	161.296	-22.1836	161.296	-23.1067	161.596	-24.0323	161.796	-25.046	162.596	-26.0694	163.296	-27.0658	164.296	-28.0133
	163.119	-17.4505	163.119	-18.3889	163.119	-19.3571	163.019	-20.1504	163.819	-21.1162	163.119	-22.15	163.119	-23.0906	163.419	-24.0262	163.619	-25.0366	164.419	-26.0668	165.119	-27.0633	166.119	-27.9846
	164.943	-17.5135	164.943	-18.4317	164.943	-19.3672	164.843	-20.1606	165.643	-21.1427	164.943	-22.1476	164.943	-23.0873	165.243	-24.0262	165.443	-25.0398	166.243	-26.0694	166.943	-27.0658	167.943	-27.9923
	166.764	-17.611	166.764	-18.5212	166.764	-19.4189	166.664	-20.2127	167.464	-21.1906	166.764	-22.1583	166.764	-23.1183	167.064	-24.0219	167.264	-25.056	168.064	-26.0541	168.764	-27.0504	169.764	-27.9979
	168.585	-17.6559	168.585	-18.5623	168.585	-19.4457	168.485	-20.2397	169.285	-21.2153	168.585	-22.2142	168.585	-23.1166	168.885	-24.0637	169.085	-25.0917	169.885	-26.129	170.585	-27.1256	171.585	-28.0238
	170.406	-17.6781	170.406	-18.5783	170.406	-19.4851	170.306	-20.2794	171.106	-21.2227	170.406	-22.2439	170.406	-23.1372	170.706	-24.0656	170.906	-25.108	171.706	-26.1094	172.406	-27.106	173.406	-28.0643
	172.229	-17.684	172.229	-18.5764	172.229	-19.4597	172.129	-20.2538	172.929	-21.2297	172.229	-22.2589	172.229	-23.1776	172.529	-24.0649	172.729	-25.1117	173.529	-26.1086	174.229	-27.1051	175.229	-28.0839
	174.049	-17.6877	174.049	-18.5888	174.049	-19.486	173.949	-20.2803	174.749	-21.2315	174.049	-22.2871	174.049	-23.1704	174.349	-24.0994	174.549	-25.1324	175.349	-26.1648	176.049	-27.1615	177.049	-28.0412
	175.869	-17.6809	175.869	-18.5899	175.869	-19.5057	175.769	-20.3002	176.569	-21.2506	175.869	-22.2682	175.869	-23.1942	176.169	-24.0637	176.369	-25.1355	177.169	-26.1452	177.869	-27.1419	178.869	-28.0936
	177.688	-17.6629	177.688	-18.5749	177.688	-19.4974	177.588	-20.2918	178.388	-21.2636	177.688	-22.2852	177.688	-23.1904	177.988	-24.1111	178.188	-25.1293	178.988	-26.1741	179.688	-27.1709	180.688	-28.0894
	179.508	-17.6451	179.508	-18.5599	179.508	-19.5075	179.408	-20.302	180.208	-21.2562	179.508	-22.2735	179.508	-23.2037	179.808	-24.1203	180.008	-25.1311	180.808	-26.1486	181.508	-27.1453	182.508	-28.0922
	181.328	-17.5955	181.328	-18.5154	181.328	-19.4821	181.228	-20.2763	182.028	-21.2301	181.328	-22.2725	181.328	-23.2086	181.628	-24.1222	181.828	-25.1386	182.628	-26.1809	183.328	-27.1778	184.328	-28.0846
	183.147	-17.5065	183.147	-18.4319	183.147	-19.4588	183.047	-20.2529	183.847	-21.186	183.147	-22.2385	183.147	-23.1809	183.447	-24.1197	183.647	-25.1474	184.447	-26.1341	185.147	-27.1308	186.147	-28.079
	184.965	-17.3261	184.965	-18.295	184.965	-19.4062	184.865	-20.1999	185.665	-21.1148	184.965	-22.2098	184.965	-23.1621	185.265	-24.1037	185.465	-25.0998	186.265	-26.1443	186.965	-27.141	187.965	-28.0601
	186.783	-17.0723	186.783	-18.086	186.783	-19.3164	186.683	-20.1093	187.483	-21.0191	186.783	-22.1383	186.783	-23.0956	187.083	-24.0711	187.283	-25.0955	188.083	-26.0685	188.783	-27.065	189.783	-28.0272
	188.6	-16.9997	188.6	-17.9996	188.6	-19.1998	188.5	-19.9918	189.3	-20.9465	188.6	-22.0289	188.6	-23.0363	188.9	-24.0317	189.1	-25.036	189.9	-26.0089	190.6	-27.0051	191.6	-28.0063
	190.417	-17.2133	190.417	-18.1776	190.417	-19.2445	190.317	-20.0369	191.117	-21.0483	190.417	-21.9988	190.417	-22.9992	190.717	-23.9997	190.917	-24.9984	191.717	-26.0038	192.417	-27	193.417	-27.9993
	192.236	-17.4476	192.236	-18.3741	192.236	-19.3738	192.136	-20.1672	192.936	-21.1581	192.236	-22.0562	192.236	-23.0801	192.536	-24.0206	192.736	-25.0473	193.536	-26.0192	194.236	-27.0154	195.236	-28.0454
	194.052	-17.5699	194.052	-18.4932	194.052	-19.4409	193.952	-20.2348	194.752	-21.2422	194.052	-22.1821	194.052	-23.1338	194.352	-24.0939	194.552	-25.1224	195.352	-26.1	196.052	-27.0966	197.052	-28.072
	195.868	-17.6317	195.868	-18.5372	195.868	-19.4746	195.768	-20.2688	196.568	-21.2496	195.868	-22.2215	195.868	-23.1732	196.168	-24.0994	196.368	-25.1311	197.168	-26.123	197.868	-27.1197	198.868	-28.0734
	197.683	-17.6651	197.683	-18.5741	197.683	-19.4838	197.583	-20.2781	198.383	-21.2524	197.683	-22.2794	197.683	-23.187	197.983	-24.1302	198.183	-25.1643	198.983	-26.1579	199.683	-27.1547	200.683	-28.1055
	199.499	-17.6819	199.499	-18.594	199.499	-19.504	199.399	-20.2984	200.199	-21.2599	199.499	-22.2876	199.499	-23.1953	199.799	-24.1191	199.999	-25.1355	200.799	-26.1477	201.499	-27.1444	202.499	-28.0866
	201.313	-17.6868	201.313	-18.5858	201.313	-19.5053	201.213	-20.2998	202.013	-21.2538	201.313	-22.2691	201.313	-23.1937	201.613	-24.1234	201.813	-25.1274	202.613	-26.1605	203.313	-27.1573	204.313	-28.0818
	203.128	-17.6972	203.128	-18.5983	203.128	-19.5018	203.028	-20.2962	203.828	-21.271	203.128	-22.3046	203.128	-23.2025	203.428	-24.1357	203.628	-25.1286	204.428	-26.1818	205.128	-27.1786	206.128	-28.1034
	204.942	-17.7074	204.942	-18.6029	204.942	-19.5127	204.842	-20.3073	205.642	-21.2724	204.942	-22.2852	204.942	-23.2142	205.242	-24.116	205.442	-25.1474	206.242	-26.1545	206.942	-27.1513	207.942	-28.0888
	206.756	-17.7065	206.756	-18.6134	206.756	-19.5075	206.656	-20.302	207.456	-21.2627	206.756	-22.291	206.756	-23.1815	207.056	-24.1203	207.256	-25.138	208.056	-26.1682	208.756	-27.165	209.756	-28.0601
	208.571	-17.7057	208.571	-18.6047	208.571	-19.4969	208.471	-20.2914	209.271	-21.2664	208.571	-22.2803	208.571	-23.2075	208.871	-24.1228	209.071	-25.1193	209.871	-26.146	210.571	-27.1427	211.571	-28.0852
	210.384	-17.71	210.384	-18.6141	210.384	-19.4895	210.284	-20.2839	211.084	-21.2603	210.384	-22.3085	210.384	-23.2009	210.684	-24.105	210.884	-25.1568	211.684	-26.1418	212.384	-27.1385	213.384	-28.0769
	212.197	-17.7103	212.197	-18.6023	212.197	-19.4864	212.097	-20.2808	212.897	-21.2594	212.197	-22.2828	212.197	-23.1832	212.497	-24.1013	212.697	-25.1005	213.497	-26.1315	214.197	-27.1282	215.197	-28.0622
	214.009	-17.7081	214.009	-18.6117	214.009	-19.4899	213.909	-20.2843	214.709	-21.2478	214.009	-22.2565	214.009	-23.1726	214.309	-24.1	214.509	-25.1311	215.309	-26.1426	216.009	-27.1393	217.009	-28.0454
	215.821	-17.7093	215.821	-18.6081	215.821	-19.4908	215.721	-20.2852	216.521	-21.2566	215.821	-22.2881	215.821	-23.1859	216.121	-24.1123	216.321	-25.1149	217.121	-26.1562	217.821	-27.153	218.821	-28.0601
	217.633	-17.7093	217.633	-18.6021	217.633	-19.4821	217.533	-20.2763	218.333	-21.2431	217.633	-22.2565	217.633	-23.1992	217.933	-24.1068	218.133	-25.1036	218.933	-26.1239	219.633	-27.1205	220.633	-28.0629
	219.444	-17.7053	219.444	-18.6038	219.444	-19.4825	219.344	-20.2768	220.144	-21.2543	219.444	-22.2711	219.444	-23.1848	219.744	-24.1068	219.944	-25.1293	220.744	-26.1367	221.444	-27.1333	222.444	-28.0405
	221.255	-17.7067	221.255	-18.6008	221.255	-19.4886	221.155	-20.283	221.955	-21.2455	221.255	-22.2794	221.255	-23.1704	221.555	-24.0914	221.755	-25.0961	222.555	-26.1051	223.255	-27.1017	224.255	-28.0363
	223.066	-17.692	223.066	-18.5805	223.066	-19.4518	222.966	-20.2459	223.766	-21.1994	223.066	-22.2531	223.066	-23.146	223.366	-24.0545	223.566	-25.0905	224.366	-26.112	225.066	-27.1086	226.066	-27.9986
	224.876	-17.6898	224.876	-18.5678	224.876	-19.4316	224.776	-20.2255	225.576	-21.1962	224.876	-22.2273	224.876	-23.1239	225.176	-24.0194	225.376	-25.0792	226.176	-26.0805	226.876	-27.0769	227.876	-28.0091
	226.686	-17.6872	226.686	-18.5773	226.686	-19.4181	226.586	-20.2118	227.386	-21.1994	226.686	-22.1918	226.686	-23.1166	226.986	-24.0108	227.186	-25.0122	227.986	-26.0507	228.686	-27.047	229.686	-27.9839
	228.496	-17.693	228.496	-18.5785	228.496	-19.4242	228.396	-20.218	229.196	-21.1994	228.496	-22.2239	228.496	-23.095	228.796	-24.0071	228.996	-25.0604	229.796	-26.0745	230.496	-27.0709	231.496	-28.0161
	230.305	-17.6977	230.305	-18.5824	230.305	-19.4273	230.205	-20.2211	231.005	-21.1957	230.305	-22.2142	230.305	-23.1216	230.605	-24.0292	230.805	-25.0448	231.605	-26.0745	232.305	-27.0709	233.305	-27.9972
	232.114	-17.6934	232.114	-18.5738	232.114	-19.426	232.014	-20.2198	232.814	-21.1985	232.114	-22.238	232.114	-23.1338	232.414	-24.0268	232.614	-25.0579	233.414	-26.0941	234.114	-27.0906	235.114	-27.9937
	233.922	-17.6994	233.922	-18.5897	233.922	-19.461	233.822	-20.2551	234.622	-21.2166	233.922	-22.2327	233.922	-23.1499	234.222	-24.036	234.422	-25.0541	235.222	-26.083	235.922	-27.0795	236.922	-28.0266
	235.73	-17.7051	235.73	-18.5841	235.73	-19.4426	235.63	-20.2366	236.43	-21.2022	235.73	-22.2098	235.73	-23.1227	236.03	-24.028	236.23	-25.0748	237.03	-26.0677	237.73	-27.0641	238.73	-27.9916
	237.538	-17.7023	237.538	-18.5845	237.538	-19.4575	237.438	-20.2516	238.238	-21.192	237.538	-22.2205	237.538	-23.1366	237.838	-24.0354	238.038	-25.051	238.838	-26.0898	239.538	-27.0863	240.538	-27.9951
	239.345	-17.7113	239.345	-18.5944	239.345	-19.4632	239.245	-20.2573	240.045	-21.2283	239.345	-22.239	239.345	-23.1599	239.645	-24.0434	239.845	-25.0786	240.645	-26.1128	241.345	-27.1094	242.345	-28.0119
	241.153	-17.7023	241.153	-18.5938	241.153	-19.4636	241.053	-20.2578	241.853	-21.2334	241.153	-22.2341	241.153	-23.1333	241.453	-24.0693	241.653	-25.0667	242.453	-26.0924	243.153	-27.0889	244.153	-28.0294
	242.959	-17.7031	242.959	-18.592	242.959	-19.4737	242.859	-20.2679	243.659	-21.2134	242.959	-22.2618	242.959	-23.1543	243.259	-24.052	243.459	-25.0811	244.259	-26.1162	244.959	-27.1128	245.959	-28.0405
	244.766	-17.7075	244.766	-18.6017	244.766	-19.4676	244.666	-20.2618	245.466	-21.2227	244.766	-22.2477	244.766	-23.1693	245.066	-24.0649	245.266	-25.0942	246.066	-26.072	246.766	-27.0684	247.766	-28.0335
	246.572	-17.7045	246.572	-18.5907	246.572	-19.4593	246.472	-20.2534	247.272	-21.2287	246.572	-22.24	246.572	-23.1543	246.872	-24.0637	247.072	-25.0898	247.872	-26.1188	248.572	-27.1154	249.572	-28.0196
	248.377	-17.7038	248.377	-18.6042	248.377	-19.4553	248.277	-20.2494	249.077	-21.2297	248.377	-22.2541	248.377	-23.1732	248.677	-24.0391	248.877	-25.1011	249.677	-26.1171	250.377	-27.1137	251.377	-28.0231
	250.183	-17.7168	250.183	-18.5953	250.183	-19.4566	250.083	-20.2507	250.883	-21.2208	250.183	-22.2662	250.183	-23.1499	250.483	-24.0613	250.683	-25.0955	251.483	-26.0847	252.183	-27.0812	253.183	-28.0238
	251.988	-17.7049	251.988	-18.5963	251.988	-19.4628	251.888	-20.2569	252.688	-21.2269	251.988	-22.258	251.988	-23.1793	252.288	-24.0742	252.488	-25.0911	253.288	-26.0788	253.988	-27.0752	254.988	-28.0189
	253.792	-17.7072	253.792	-18.5884	253.792	-19.4645	253.692	-20.2587	254.492	-21.2366	253.792	-22.2482	253.792	-23.1466	254.092	-24.0489	254.292	-25.0717	255.092	-26.1043	255.792	-27.1009	256.792	-28.0203
	255.596	-17.7012	255.596	-18.5826	255.596	-19.4422	255.496	-20.2361	256.296	-21.2176	255.596	-22.2487	255.596	-23.1421	255.896	-24.0446	256.096	-25.0685	256.896	-26.1034	257.596	-27.1	258.596	-28.0203
	257.398	-17.6983	257.398	-18.592	257.398	-19.4404	257.298	-20.2344	258.098	-21.2078	257.398	-22.2667	257.398	-23.1527	257.698	-24.0311	257.898	-25.056	258.698	-26.0924	259.398	-27.0889	260.398	-28.0286
	259.202	-17.7038	259.202	-18.5938	259.202	-19.4325	259.102	-20.2264	259.902	-21.1827	259.202	-22.2312	259.202	-23.1372	259.502	-24.0452	259.702	-25.0617	260.502	-26.0907	261.202	-27.0872	262.202	-28
	261.005	-17.7017	261.005	-18.5837	261.005	-19.4352	260.905	-20.2291	261.705	-21.2087	261.005	-22.2205	261.005	-23.1244	261.305	-24.0255	261.505	-25.0723	262.305	-26.1086	263.005	-27.1051	264.005	-28.0168
	262.808	-17.6996	262.808	-18.5884	262.808	-19.443	262.708	-20.237	263.508	-21.1869	262.808	-22.2259	262.808	-23.13	263.108	-24.0114	263.308	-25.0548	264.108	-26.0966	264.808	-27.0932	265.808	-28.0133
	264.61	-17.6937	264.61	-18.5794	264.61	-19.4365	264.51	-20.2304	265.31	-21.1883	264.61	-22.2137	264.61	-23.0945	264.91	-23.9923	265.11	-25.0567	265.91	-26.0643	266.61	-27.0607	267.61	-28.0063
	266.413	-17.6924	266.413	-18.5678	266.413	-19.4273	266.313	-20.2211	267.113	-21.1999	266.413	-22.2098	266.413	-23.0856	266.713	-24.0077	266.913	-25.0404	267.713	-26.06	268.413	-27.0564	269.413	-27.9811
	268.214	-17.692	268.214	-18.5732	268.214	-19.4224	268.114	-20.2163	268.914	-21.1874	268.214	-22.2137	268.214	-23.1011	268.514	-23.98	268.714	-25.0216	269.514	-26.0464	270.214	-27.0427	271.214	-27.9902
	270.016	-17.6882	270.016	-18.5739	270.016	-19.4365	269.916	-20.2304	270.716	-21.1901	270.016	-22.2196	270.016	-23.095	270.316	-23.9886	270.516	-25.031	271.316	-26.0592	272.016	-27.0556	273.016	-27.9665
	271.815	-17.6882	271.815	-18.5687	271.815	-19.3957	271.715	-20.1893	272.515	-21.1808	271.815	-22.2137	271.815	-23.1094	272.115	-23.9861	272.315	-25.0172	273.115	-26.0847	273.815	-27.0812	274.815	-27.9853
	273.616	-17.6887	273.616	-18.5702	273.616	-19.4053	273.516	-20.199	274.316	-21.1627	273.616	-22.2054	273.616	-23.0989	273.916	-23.9929	274.116	-25.0266	274.916	-26.0822	275.616	-27.0786	276.616	-27.9539
	275.416	-17.6804	275.416	-18.5676	275.416	-19.4093	275.316	-20.203	276.116	-21.1553	275.416	-22.2054	275.416	-23.069	275.716	-23.9978	275.916	-25.0116	276.716	-26.0353	277.416	-27.0316	278.416	-27.9455
	277.216	-17.6812	277.216	-18.5621	277.216	-19.4014	277.116	-20.195	277.916	-21.1562	277.216	-22.1952	277.216	-23.0718	277.516	-23.9935	277.716	-25.0003	278.516	-26.0209	279.216	-27.0171	280.216	-27.9546
	279.016	-17.6805	279.016	-18.5531	279.016	-19.4084	278.916	-20.2021	279.716	-21.1446	279.016	-22.169	279.016	-23.0734	279.316	-23.9677	279.516	-24.9959	280.316	-26.049	281.016	-27.0453	282.016	-27.9441
	280.815	-17.6708	280.815	-18.5657	280.815	-19.3799	280.715	-20.1734	281.515	-21.1395	280.815	-22.1928	280.815	-23.079	281.115	-23.9603	281.315	-24.9922	282.115	-26.049	282.815	-27.0453	283.815	-27.9469
	282.612	-17.6801	282.612	-18.5541	282.612	-19.3712	282.512	-20.1646	283.312	-21.139	282.612	-22.1753	282.612	-23.0673	282.912	-23.9831	283.112	-25.0091	283.912	-26.0064	284.612	-27.0026	285.612	-27.9301
	284.411	-17.68	284.411	-18.5524	284.411	-19.3799	284.311	-20.1734	285.111	-21.1334	284.411	-22.1685	284.411	-23.0585	284.711	-23.9726	284.911	-24.9772	285.711	-25.9928	286.411	-26.9889	287.411	-27.9294
	286.209	-17.6733	286.209	-18.5385	286.209	-19.365	286.109	-20.1584	286.909	-21.1088	286.209	-22.1529	286.209	-23.0291	286.509	-23.932	286.709	-24.9721	287.509	-26.0089	288.209	-27.0051	289.209	-27.8952
	288.007	-17.667	288.007	-18.5435	288.007	-19.372	287.907	-20.1654	288.707	-21.1125	288.007	-22.1578	288.007	-23.0546	288.307	-23.9277	288.507	-24.9909	289.307	-25.9877	290.007	-26.9838	291.007	-27.898
	289.804	-17.6655	289.804	-18.54	289.804	-19.3755	289.704	-20.169	290.504	-21.126	289.804	-22.1593	289.804	-23.013	290.104	-23.9566	290.304	-24.9534	291.104	-25.9962	291.804	-26.9923	292.804	-27.9008
	291.6	-17.6592	291.6	-18.5343	291.6	-19.3589	291.5	-20.1522	292.3	-21.1004	291.6	-22.1359	291.6	-23.0075	291.9	-23.9172	292.1	-24.9602	292.9	-25.9953	293.6	-26.9915	294.6	-27.9092
	293.396	-17.6544	293.396	-18.5298	293.396	-19.34	293.296	-20.1332	294.096	-21.079	293.396	-22.1408	293.396	-23.0175	293.696	-23.9055	293.896	-24.9358	294.696	-25.9885	295.396	-26.9846	296.396	-27.8742
	295.193	-17.6479	295.193	-18.5118	295.193	-19.3028	295.093	-20.0956	295.893	-21.0576	295.193	-22.0955	295.193	-23.008	295.493	-23.8827	295.693	-24.9033	296.493	-25.951	297.193	-26.947	298.193	-27.8672
	296.989	-17.6314	296.989	-18.4917	296.989	-19.3098	296.889	-20.1027	297.689	-21.0335	296.989	-22.1014	296.989	-22.941	297.289	-23.8827	297.489	-24.8945	298.289	-25.9391	298.989	-26.935	299.989	-27.8197
	298.783	-17.6185	298.783	-18.4724	298.783	-19.2594	298.683	-20.0519	299.483	-20.9851	298.783	-22.045	298.783	-22.9072	299.083	-23.8199	299.283	-24.8376	300.083	-25.8795	300.783	-26.8752	301.783	-27.7638
	300.578	-17.6194	300.578	-18.467	300.578	-19.2173	300.478	-20.0095	301.278	-20.9754	300.578	-22.027	300.578	-22.8806	300.878	-23.7818	301.078	-24.7975	301.878	-25.8472	302.578	-26.8427	303.578	-27.7442
	302.374	-17.6266	302.374	-18.4895	302.374	-19.2432	302.274	-20.0356	303.074	-20.9921	302.374	-21.9963	302.374	-22.8656	302.674	-23.7313	302.874	-24.7894	303.674	-25.8506	304.374	-26.8462	305.374	-27.7659
	304.168	-17.6517	304.168	-18.5287	304.168	-19.2888	304.068	-20.0815	304.868	-21.0586	304.168	-22.0547	304.168	-22.9393	304.468	-23.7732	304.668	-24.82	305.468	-25.8804	306.168	-26.8761	307.168	-27.7904
	305.961	-17.6716	305.961	-18.5415	305.961	-19.3361	305.861	-20.1292	306.661	-21.0874	305.961	-22.0989	305.961	-22.9748	306.261	-23.8329	306.461	-24.8926	307.261	-25.9025	307.961	-26.8983	308.961	-27.8602
	307.755	-17.6841	307.755	-18.5597	307.755	-19.3663	307.655	-20.1597	308.455	-21.1264	307.755	-22.1276	307.755	-23.0474	308.055	-23.9123	308.255	-24.9646	309.055	-25.9545	309.755	-26.9504	310.755	-27.9029
	309.549	-17.6914	309.549	-18.5751	309.549	-19.3983	309.449	-20.192	310.249	-21.1683	309.549	-22.1772	309.549	-23.0817	309.849	-23.9683	310.049	-24.9928	310.849	-25.9894	311.549	-26.9855	312.549	-27.9595
	311.342	-17.6993	311.342	-18.5813	311.342	-19.4303	311.242	-20.2242	312.042	-21.1985	311.342	-22.1845	311.342	-23.0995	311.642	-23.9825	311.842	-25.0053	312.642	-26.0294	313.342	-27.0256	314.342	-27.9769
	313.133	-17.7093	313.133	-18.5901	313.133	-19.4378	313.033	-20.2317	313.833	-21.2222	313.133	-22.2312	313.133	-23.0967	313.433	-24.0175	313.633	-25.056	314.433	-26.0737	315.133	-27.0701	316.133	-28.0224
	314.926	-17.7079	314.926	-18.5972	314.926	-19.4623	314.826	-20.2565	315.626	-21.2115	314.926	-22.2293	314.926	-23.1444	315.226	-24.0212	315.426	-25.0635	316.226	-26.0805	316.926	-27.0769	317.926	-28.0147
	316.718	-17.7153	316.718	-18.604	316.718	-19.4759	316.618	-20.2702	317.418	-21.2287	316.718	-22.2458	316.718	-23.1488	317.018	-24.0237	317.218	-25.0923	318.018	-26.0762	318.718	-27.0726	319.718	-28.0272
	318.508	-17.724	318.508	-18.6109	318.508	-19.4711	318.408	-20.2653	319.208	-21.2469	318.508	-22.2653	318.508	-23.1499	318.808	-24.0649	319.008	-25.0961	319.808	-26.1162	320.508	-27.1128	321.508	-28.0321
	320.3	-17.7276	320.3	-18.6156	320.3	-19.4961	320.2	-20.2905	321	-21.2487	320.3	-22.2677	320.3	-23.1732	320.6	-24.0705	320.8	-25.0986	321.6	-26.112	322.3	-27.1086	323.3	-28.0615
	322.091	-17.7256	322.091	-18.6288	322.091	-19.5197	321.991	-20.3143	322.791	-21.2589	322.091	-22.2794	322.091	-23.1909	322.391	-24.1148	322.591	-25.1224	323.391	-26.1477	324.091	-27.1444	325.091	-28.0769
	323.88	-17.7314	323.88	-18.6224	323.88	-19.5154	323.78	-20.3099	324.58	-21.2617	323.88	-22.2769	323.88	-23.2097	324.18	-24.0963	324.38	-25.1355	325.18	-26.1452	325.88	-27.1419	326.88	-28.079
	325.671	-17.7297	325.671	-18.6276	325.671	-19.5105	325.571	-20.3051	326.371	-21.2631	325.671	-22.2969	325.671	-23.1876	325.971	-24.1056	326.171	-25.1424	326.971	-26.1196	327.671	-27.1162	328.671	-28.0692
	327.461	-17.7401	327.461	-18.638	327.461	-19.5141	327.361	-20.3086	328.161	-21.3008	327.461	-22.2871	327.461	-23.197	327.761	-24.1345	327.961	-25.1468	328.761	-26.1596	329.461	-27.1564	330.461	-28.0978
	329.249	-17.7368	329.249	-18.6404	329.249	-19.5259	329.149	-20.3205	329.949	-21.2957	329.249	-22.3119	329.249	-23.2125	329.549	-24.1284	329.749	-25.1587	330.549	-26.1716	331.249	-27.1684	332.249	-28.1041
	331.038	-17.7411	331.038	-18.6342	331.038	-19.5219	330.938	-20.3165	331.738	-21.305	331.038	-22.3343	331.038	-23.2286	331.338	-24.1708	331.538	-25.1775	332.338	-26.1613	333.038	-27.1581	334.038	-28.1356
	332.828	-17.741	332.828	-18.6421	332.828	-19.532	332.728	-20.3267	333.528	-21.304	332.828	-22.3207	332.828	-23.2292	333.128	-24.1474	333.328	-25.1875	334.128	-26.1503	334.828	-27.147	335.828	-28.1314
	334.614	-17.7388	334.614	-18.6438	334.614	-19.5434	334.514	-20.3382	335.314	-21.3133	334.614	-22.328	334.614	-23.2181	334.914	-24.1333	335.114	-25.1731	335.914	-26.1912	336.614	-27.188	337.614	-28.1174
	336.403	-17.7447	336.403	-18.6387	336.403	-19.5404	336.303	-20.3351	337.103	-21.3082	336.403	-22.3285	336.403	-23.2408	336.703	-24.172	336.903	-25.1887	337.703	-26.2022	338.403	-27.1991	339.403	-28.1356
	338.189	-17.7507	338.189	-18.6473	338.189	-19.5596	338.089	-20.3545	338.889	-21.3096	338.189	-22.3255	338.189	-23.2402	338.489	-24.1437	338.689	-25.1793	339.489	-26.1818	340.189	-27.1786	341.189	-28.1223
	339.977	-17.7479	339.977	-18.6509	339.977	-19.5614	339.877	-20.3563	340.677	-21.304	339.977	-22.3358	339.977	-23.238	340.277	-24.1702	340.477	-25.17	341.277	-26.1775	341.977	-27.1744	342.977	-28.1426
	341.765	-17.7498	341.765	-18.6547	341.765	-19.5666	341.665	-20.3616	342.465	-21.3329	341.765	-22.3377	341.765	-23.2535	342.065	-24.1616	342.265	-25.19	343.065	-26.2056	343.765	-27.2026	344.765	-28.1307
	343.55	-17.7537	343.55	-18.6577	343.55	-19.5666	343.45	-20.3616	344.25	-21.3403	343.55	-22.3401	343.55	-23.2552	343.85	-24.1801	344.05	-25.1937	344.85	-26.1954	345.55	-27.1923	346.55	-28.1544
	345.336	-17.7511	345.336	-18.6612	345.336	-19.5601	345.236	-20.355	346.036	-21.3357	345.336	-22.3538	345.336	-23.2591	345.636	-24.2071	345.836	-25.2075	346.636	-26.2124	347.336	-27.2094	348.336	-28.1635
	347.121	-17.7573	347.121	-18.664	347.121	-19.571	347.021	-20.366	347.821	-21.338	347.121	-22.3542	347.121	-23.2657	347.421	-24.193	347.621	-25.1981	348.421	-26.232	349.121	-27.2291	350.121	-28.1516
	348.907	-17.7574	348.907	-18.6633	348.907	-19.5763	348.807	-20.3713	349.607	-21.3315	348.907	-22.3732	348.907	-23.2646	349.207	-24.1739	349.407	-25.2006	350.207	-26.2167	350.907	-27.2137	351.907	-28.1509
	350.691	-17.7587	350.691	-18.6742	350.691	-19.585	350.591	-20.3802	351.391	-21.3426	350.691	-22.3679	350.691	-23.2591	350.991	-24.1948	351.191	-25.2169	351.991	-26.2388	352.691	-27.2359	353.691	-28.1733
	352.476	-17.7638	352.476	-18.6732	352.476	-19.5758	352.376	-20.3709	353.176	-21.3515	352.476	-22.3786	352.476	-23.2918	352.776	-24.2047	352.976	-25.2494	353.776	-26.2261	354.476	-27.2231	355.476	-28.1747
	354.261	-17.7622	354.261	-18.6717	354.261	-19.5912	354.161	-20.3864	354.961	-21.3482	354.261	-22.3824	354.261	-23.2907	354.561	-24.2225	354.761	-25.2469	355.561	-26.255	356.261	-27.2521	357.261	-28.1929
	356.044	-17.7703	356.044	-18.6734	356.044	-19.6022	355.944	-20.3974	356.744	-21.3552	356.044	-22.3824	356.044	-23.2973	356.344	-24.2108	356.544	-25.2388	357.344	-26.2303	358.044	-27.2274	359.044	-28.1866
	357.828	-17.7698	357.828	-18.6867	357.828	-19.6078	357.728	-20.4031	358.528	-21.3747	357.828	-22.3922	357.828	-23.299	358.128	-24.2355	358.328	-25.2545	359.128	-26.261	359.828	-27.2581	360.828	-28.2292
	359.61	-17.7746	359.61	-18.6841	359.61	-19.6245	359.51	-20.4199	360.31	-21.3705	359.61	-22.3946	359.61	-23.3211	359.91	-24.2311	360.11	-25.2507	360.91	-26.2533	361.61	-27.2504	362.61	-28.2187
	361.394	-17.7762	361.394	-18.68	361.394	-19.6022	361.294	-20.3974	362.094	-21.3798	361.394	-22.4063	361.394	-23.3156	361.694	-24.2262	361.894	-25.2513	362.694	-26.2788	363.394	-27.2761	364.394	-28.211
	363.175	-17.7769	363.175	-18.702	363.175	-19.6429	363.075	-20.4385	363.875	-21.3924	363.175	-22.416	363.175	-23.3427	363.475	-24.2638	363.675	-25.2689	364.475	-26.2925	365.175	-27.2897	366.175	-28.2502
	364.958	-17.7845	364.958	-18.6976	364.958	-19.6206	364.858	-20.4159	365.658	-21.3942	364.958	-22.4179	364.958	-23.3284	365.258	-24.2909	365.458	-25.2933	366.258	-26.2882	366.958	-27.2855	367.958	-28.2495
	366.739	-17.7837	366.739	-18.705	366.739	-19.6526	366.639	-20.4482	367.439	-21.398	366.739	-22.4194	366.739	-23.345	367.039	-24.2767	367.239	-25.3133	368.039	-26.3069	368.739	-27.3043	369.739	-28.2411
	368.521	-17.7842	368.521	-18.7008	368.521	-19.649	368.421	-20.4447	369.221	-21.4045	368.521	-22.4175	368.521	-23.3566	368.821	-24.3007	369.021	-25.3058	369.821	-26.3061	370.521	-27.3034	371.521	-28.2481
	370.301	-17.7884	370.301	-18.6989	370.301	-19.6613	370.201	-20.457	371.001	-21.4375	370.301	-22.4359	370.301	-23.3455	370.601	-24.2761	370.801	-25.3127	371.601	-26.3154	372.301	-27.3128	373.301	-28.2662
	372.083	-17.7909	372.083	-18.7095	372.083	-19.6482	371.983	-20.4438	372.783	-21.4533	372.083	-22.4578	372.083	-23.3572	372.383	-24.2816	372.583	-25.3196	373.383	-26.3044	374.083	-27.3017	375.083	-28.2851
	373.862	-17.7925	373.862	-18.7033	373.862	-19.6495	373.762	-20.4451	374.562	-21.4245	373.862	-22.4403	373.862	-23.3483	374.162	-24.2841	374.362	-25.3133	375.162	-26.3044	375.862	-27.3017	376.862	-28.2711
	375.643	-17.7951	375.643	-18.7111	375.643	-19.6508	375.543	-20.4464	376.343	-21.4291	375.643	-22.4384	375.643	-23.3616	375.943	-24.3013	376.143	-25.2901	376.943	-26.3274	377.643	-27.3248	378.643	-28.2851
	377.421	-17.7991	377.421	-18.7113	377.421	-19.6622	377.321	-20.4579	378.121	-21.4468	377.421	-22.4525	377.421	-23.3732	377.721	-24.3007	377.921	-25.3352	378.721	-26.347	379.421	-27.3444	380.421	-28.29
	379.202	-17.8033	379.202	-18.7228	379.202	-19.685	379.102	-20.4809	379.902	-21.4505	379.202	-22.4447	379.202	-23.3627	379.502	-24.3026	379.702	-25.3164	380.502	-26.318	381.202	-27.3154	382.202	-28.2998
	380.98	-17.8055	380.98	-18.7282	380.98	-19.6828	380.88	-20.4787	381.68	-21.4593	380.98	-22.4583	380.98	-23.3932	381.28	-24.3149	381.48	-25.3534	382.28	-26.3402	382.98	-27.3376	383.98	-28.3187
	382.757	-17.8113	382.757	-18.7282	382.757	-19.6876	382.657	-20.4835	383.457	-21.4509	382.757	-22.4705	382.757	-23.4059	383.057	-24.3327	383.257	-25.3346	384.057	-26.3512	384.757	-27.3487	385.757	-28.3005
	384.536	-17.8163	384.536	-18.7337	384.536	-19.7113	384.436	-20.5074	385.236	-21.4854	384.536	-22.503	384.536	-23.4181	384.836	-24.3543	385.036	-25.3596	385.836	-26.3546	386.536	-27.3521	387.536	-28.3103
	386.313	-17.8173	386.313	-18.7391	386.313	-19.7139	386.213	-20.51	387.013	-21.4742	386.313	-22.4865	386.313	-23.4159	386.613	-24.3463	386.813	-25.3671	387.613	-26.3725	388.313	-27.3701	389.313	-28.325
	388.092	-17.8175	388.092	-18.7369	388.092	-19.7038	387.992	-20.4999	388.792	-21.5002	388.092	-22.4962	388.092	-23.4264	388.392	-24.3524	388.592	-25.4003	389.392	-26.3691	390.092	-27.3667	391.092	-28.3424
	389.868	-17.8171	389.868	-18.744	389.868	-19.7012	389.768	-20.4972	390.568	-21.484	389.868	-22.5132	389.868	-23.4464	390.168	-24.3875	390.368	-25.3797	391.168	-26.3861	391.868	-27.3838	392.868	-28.3382
	391.646	-17.8166	391.646	-18.7442	391.646	-19.7227	391.546	-20.5189	392.346	-21.4835	391.646	-22.4987	391.646	-23.4453	391.946	-24.3678	392.146	-25.3922	392.946	-26.3768	393.646	-27.3744	394.646	-28.3494
	393.421	-17.8234	393.421	-18.7462	393.421	-19.7179	393.321	-20.514	394.121	-21.51	393.421	-22.4962	393.421	-23.4281	393.721	-24.3875	393.921	-25.4041	394.721	-26.3887	395.421	-27.3863	396.421	-28.341
	395.196	-17.8186	395.196	-18.7427	395.196	-19.717	395.096	-20.5131	395.896	-21.5063	395.196	-22.5201	395.196	-23.4469	395.496	-24.3764	395.696	-25.3984	396.496	-26.3759	397.196	-27.3735	398.196	-28.3501
	396.973	-17.8222	396.973	-18.7508	396.973	-19.735	396.873	-20.5313	397.673	-21.5007	396.973	-22.5191	396.973	-23.4425	397.273	-24.4023	397.473	-25.4109	398.273	-26.4023	398.973	-27.4	399.973	-28.3802
	398.747	-17.823	398.747	-18.7453	398.747	-19.7363	398.647	-20.5326	399.447	-21.5044	398.747	-22.5137	398.747	-23.4381	399.047	-24.3992	399.247	-25.4166	400.047	-26.3785	400.747	-27.3761	401.747	-28.3739
	400.522	-17.8246	400.522	-18.7601	400.522	-19.7398	400.422	-20.5361	401.222	-21.5095	400.522	-22.5239	400.522	-23.4564	400.822	-24.39	401.022	-25.4022	401.822	-26.387	402.522	-27.3846	403.522	-28.3753
	402.297	-17.8247	402.297	-18.753	402.297	-19.7367	402.197	-20.533	402.997	-21.5119	402.297	-22.5298	402.297	-23.4514	402.597	-24.3894	402.797	-25.4366	403.597	-26.4236	404.297	-27.4214	405.297	-28.3697
	404.071	-17.8249	404.071	-18.7534	404.071	-19.7525	403.971	-20.5489	404.771	-21.4988	404.071	-22.5162	404.071	-23.4652	404.371	-24.3838	404.571	-25.4429	405.371	-26.4236	406.071	-27.4214	407.071	-28.3913
	405.846	-17.8217	405.846	-18.7592	405.846	-19.7564	405.746	-20.5529	406.546	-21.5249	405.846	-22.5429	405.846	-23.4641	406.146	-24.4011	406.346	-25.4247	407.146	-26.4185	407.846	-27.4162	408.846	-28.3913
	407.619	-17.8304	407.619	-18.7645	407.619	-19.7499	407.519	-20.5463	408.319	-21.5114	407.619	-22.5356	407.619	-23.4735	407.919	-24.414	408.119	-25.4241	408.919	-26.4074	409.619	-27.4051	410.619	-28.3858
	409.391	-17.8302	409.391	-18.7598	409.391	-19.756	409.291	-20.5525	410.091	-21.5058	409.391	-22.5283	409.391	-23.4735	409.691	-24.4097	409.891	-25.4366	410.691	-26.4398	411.391	-27.4376	412.391	-28.3906
	411.165	-17.8273	411.165	-18.7547	411.165	-19.7569	411.065	-20.5533	411.865	-21.5402	411.165	-22.5346	411.165	-23.4697	411.465	-24.4263	411.665	-25.4341	412.465	-26.4074	413.165	-27.4051	414.165	-28.3955
	412.937	-17.8318	412.937	-18.7594	412.937	-19.7634	412.837	-20.56	413.637	-21.5365	412.937	-22.5317	412.937	-23.4724	413.237	-24.3973	413.437	-25.4535	414.237	-26.41	414.937	-27.4077	415.937	-28.3934
	414.708	-17.8336	414.708	-18.765	414.708	-19.7503	414.608	-20.5467	415.408	-21.5323	414.708	-22.5293	414.708	-23.499	415.008	-24.4226	415.208	-25.446	416.008	-26.4278	416.708	-27.4256	417.708	-28.3948
	416.479	-17.8321	416.479	-18.7673	416.479	-19.763	416.379	-20.5595	417.179	-21.5277	416.479	-22.5303	416.479	-23.4791	416.779	-24.4275	416.979	-25.4548	417.779	-26.4278	418.479	-27.4256	419.479	-28.4067
	418.252	-17.8324	418.252	-18.7614	418.252	-19.7665	418.152	-20.5631	418.952	-21.5351	418.252	-22.541	418.252	-23.4785	418.552	-24.4454	418.752	-25.4335	419.552	-26.4406	420.252	-27.4385	421.252	-28.4214
	420.022	-17.8312	420.022	-18.7592	420.022	-19.7648	419.922	-20.5613	420.722	-21.5365	420.022	-22.5492	420.022	-23.4724	420.322	-24.43	420.522	-25.4347	421.322	-26.4321	422.022	-27.4299	423.022	-28.4039
	421.792	-17.8341	421.792	-18.7703	421.792	-19.7621	421.692	-20.5587	422.492	-21.5518	421.792	-22.5487	421.792	-23.4979	422.092	-24.4343	422.292	-25.4429	423.092	-26.4355	423.792	-27.4333	424.792	-28.4004
	423.564	-17.8318	423.564	-18.7708	423.564	-19.7678	423.464	-20.5644	424.264	-21.5202	423.564	-22.538	423.564	-23.4713	423.864	-24.4312	424.064	-25.4254	424.864	-26.4108	425.564	-27.4086	426.564	-28.3962
	425.333	-17.8327	425.333	-18.7652	425.333	-19.7643	425.233	-20.5609	426.033	-21.5439	425.333	-22.559	425.333	-23.4896	425.633	-24.438	425.833	-25.4704	426.633	-26.4457	427.333	-27.4436	428.333	-28.4326
	427.102	-17.8313	427.102	-18.7656	427.102	-19.7678	427.002	-20.5644	427.802	-21.5402	427.102	-22.5415	427.102	-23.4868	427.402	-24.4349	427.602	-25.4372	428.402	-26.4415	429.102	-27.4393	430.102	-28.4221
	428.871	-17.8353	428.871	-18.775	428.871	-19.7639	428.771	-20.5604	429.571	-21.5407	428.871	-22.5483	428.871	-23.4857	429.171	-24.4503	429.371	-25.4604	430.171	-26.4381	430.871	-27.4359	431.871	-28.427
	430.641	-17.8304	430.641	-18.772	430.641	-19.77	430.541	-20.5666	431.341	-21.53	430.641	-22.5424	430.641	-23.5001	430.941	-24.4355	431.141	-25.4648	431.941	-26.4176	432.641	-27.4154	433.641	-28.4186
	432.409	-17.8382	432.409	-18.7656	432.409	-19.7626	432.309	-20.5591	433.109	-21.5467	432.409	-22.557	432.409	-23.5062	432.709	-24.4435	432.909	-25.4516	433.709	-26.4261	434.409	-27.4239	435.409	-28.4228
	434.176	-17.8407	434.176	-18.7763	434.176	-19.7569	434.076	-20.5533	434.876	-21.5593	434.176	-22.5463	434.176	-23.4985	434.476	-24.4288	434.676	-25.4429	435.476	-26.4372	436.176	-27.435	437.176	-28.4074
	435.944	-17.8495	435.944	-18.789	435.944	-19.7968	435.844	-20.5936	436.644	-21.5686	435.944	-22.575	435.944	-23.5206	436.244	-24.4552	436.444	-25.4692	437.244	-26.4602	437.944	-27.4581	438.944	-28.4703
	437.713	-17.8572	437.713	-18.7994	437.713	-19.8033	437.613	-20.6002	438.413	-21.5932	437.713	-22.5945	437.713	-23.5384	438.013	-24.478	438.213	-25.5061	439.013	-26.4849	439.713	-27.4829	440.713	-28.4493
	439.479	-17.8615	439.479	-18.8097	439.479	-19.8336	439.379	-20.6307	440.179	-21.6165	439.479	-22.6154	439.479	-23.5611	439.779	-24.4817	439.979	-25.518	440.779	-26.5138	441.479	-27.512	442.479	-28.4934
	441.245	-17.8705	441.245	-18.8084	441.245	-19.8358	441.145	-20.6329	441.945	-21.6081	441.245	-22.6139	441.245	-23.5827	441.545	-24.542	441.745	-25.5412	442.545	-26.524	443.245	-27.5222	444.245	-28.5157
	443.011	-17.8748	443.011	-18.8243	443.011	-19.8542	442.911	-20.6514	443.711	-21.6411	443.011	-22.6445	443.011	-23.5888	443.311	-24.5106	443.511	-25.5606	444.311	-26.5334	445.011	-27.5316	446.011	-28.5227
	444.779	-17.8831	444.779	-18.8281	444.779	-19.8647	444.679	-20.662	445.479	-21.6364	444.779	-22.6426	444.779	-23.5988	445.079	-24.542	445.279	-25.5706	446.079	-26.5513	446.779	-27.5496	447.779	-28.5409
	446.544	-17.8838	446.544	-18.8285	446.544	-19.8774	446.444	-20.6748	447.244	-21.6695	446.544	-22.6689	446.544	-23.6226	446.844	-24.5654	447.044	-25.5844	447.844	-26.5496	448.544	-27.5479	449.544	-28.5549
	448.309	-17.886	448.309	-18.845	448.309	-19.8954	448.209	-20.6929	449.009	-21.6741	448.309	-22.6689	448.309	-23.6315	448.609	-24.5771	448.809	-25.5944	449.609	-26.5666	450.309	-27.565	451.309	-28.573
	450.073	-17.892	450.073	-18.8446	450.073	-19.9068	449.973	-20.7044	450.773	-21.6774	450.073	-22.6898	450.073	-23.6426	450.373	-24.5931	450.573	-25.6138	451.373	-26.5777	452.073	-27.5761	453.073	-28.5842
	451.838	-17.9009	451.838	-18.8589	451.838	-19.9335	451.738	-20.7314	452.538	-21.7015	451.838	-22.6975	451.838	-23.6564	452.138	-24.6165	452.338	-25.635	453.138	-26.5947	453.838	-27.5932	454.838	-28.6045
	453.602	-17.9051	453.602	-18.8598	453.602	-19.9304	453.502	-20.7283	454.302	-21.7211	453.602	-22.717	453.602	-23.6858	453.902	-24.6319	454.102	-25.6338	454.902	-26.6203	455.602	-27.6188	456.602	-28.6275
	455.367	-17.9059	455.367	-18.8664	455.367	-19.9436	455.267	-20.7416	456.067	-21.7276	455.367	-22.7131	455.367	-23.6891	455.667	-24.646	455.867	-25.667	456.667	-26.6424	457.367	-27.641	458.367	-28.6436
	457.13	-17.911	457.13	-18.8697	457.13	-19.9484	457.03	-20.7464	457.83	-21.7369	457.13	-22.7296	457.13	-23.6996	457.43	-24.6596	457.63	-25.667	458.43	-26.6458	459.13	-27.6444	460.13	-28.6583
	458.893	-17.9092	458.893	-18.8669	458.893	-19.9471	458.793	-20.7451	459.593	-21.7299	458.893	-22.7335	458.893	-23.6924	459.193	-24.6676	459.393	-25.6776	460.193	-26.6509	460.893	-27.6496	461.893	-28.6492
	460.656	-17.9073	460.656	-18.866	460.656	-19.9427	460.556	-20.7407	461.356	-21.7276	460.656	-22.7204	460.656	-23.6991	460.956	-24.6516	461.156	-25.6495	461.956	-26.6228	462.656	-27.6214	463.656	-28.6268
	462.418	-17.9101	462.418	-18.8637	462.418	-19.941	462.318	-20.7389	463.118	-21.735	462.418	-22.7185	462.418	-23.6969	462.718	-24.643	462.918	-25.6739	463.718	-26.6356	464.418	-27.6342	465.418	-28.6443
	464.18	-17.9058	464.18	-18.8651	464.18	-19.9506	464.08	-20.7486	464.88	-21.7299	464.18	-22.7355	464.18	-23.6919	464.48	-24.6541	464.68	-25.6601	465.48	-26.6364	466.18	-27.635	467.18	-28.6548
	465.941	-17.9037	465.941	-18.8654	465.941	-19.9348	465.841	-20.7327	466.641	-21.7187	465.941	-22.7204	465.941	-23.703	466.241	-24.6565	466.441	-25.662	467.241	-26.6467	467.941	-27.6453	468.941	-28.6359
	467.702	-17.9056	467.702	-18.8632	467.702	-19.937	467.602	-20.7349	468.402	-21.7155	467.702	-22.7282	467.702	-23.6858	468.002	-24.6627	468.202	-25.6664	469.002	-26.6279	469.702	-27.6265	470.702	-28.6233
	469.465	-17.9061	469.465	-18.8632	469.465	-19.9322	469.365	-20.7301	470.165	-21.7169	469.465	-22.7112	469.465	-23.6791	469.765	-24.6534	469.965	-25.6595	470.765	-26.6356	471.465	-27.6342	472.465	-28.6303
	471.225	-17.9046	471.225	-18.8577	471.225	-19.944	471.125	-20.742	471.925	-21.7201	471.225	-22.717	471.225	-23.6891	471.525	-24.6534	471.725	-25.6664	472.525	-26.6364	473.225	-27.635	474.225	-28.6443
	472.986	-17.9017	472.986	-18.8598	472.986	-19.9423	472.886	-20.7402	473.686	-21.7127	472.986	-22.7238	472.986	-23.6841	473.286	-24.6454	473.486	-25.6689	474.286	-26.6398	474.986	-27.6385	475.986	-28.631
	474.745	-17.8978	474.745	-18.857	474.745	-19.9252	474.645	-20.723	475.445	-21.7122	474.745	-22.7204	474.745	-23.6753	475.045	-24.6319	475.245	-25.6413	476.045	-26.6228	476.745	-27.6214	477.745	-28.6164
	476.505	-17.8951	476.505	-18.851	476.505	-19.9147	476.405	-20.7124	477.205	-21.7034	476.505	-22.7068	476.505	-23.6753	476.805	-24.6405	477.005	-25.6344	477.805	-26.6254	478.505	-27.6239	479.505	-28.6226
	478.264	-17.8961	478.264	-18.8485	478.264	-19.9173	478.164	-20.715	478.964	-21.6904	478.264	-22.6995	478.264	-23.6686	478.564	-24.6448	478.764	-25.6401	479.564	-26.6118	480.264	-27.6103	481.264	-28.617
	480.023	-17.8891	480.023	-18.848	480.023	-19.9208	479.923	-20.7186	480.723	-21.6857	480.023	-22.6961	480.023	-23.6631	480.323	-24.6103	480.523	-25.6081	481.323	-26.6177	482.023	-27.6162	483.023	-28.5996
	481.781	-17.89	481.781	-18.8361	481.781	-19.8945	481.681	-20.6921	482.481	-21.6736	481.781	-22.6868	481.781	-23.6414	482.081	-24.6183	482.281	-25.6119	483.081	-26.5871	483.781	-27.5855	484.781	-28.5779
	483.539	-17.8833	483.539	-18.8264	483.539	-19.8831	483.439	-20.6806	484.239	-21.6578	483.539	-22.6693	483.539	-23.6293	483.839	-24.6011	484.039	-25.5862	484.839	-26.5666	485.539	-27.565	486.539	-28.5584
	485.297	-17.8765	485.297	-18.8202	485.297	-19.8722	485.197	-20.6695	485.997	-21.6281	485.297	-22.6557	485.297	-23.6232	485.597	-24.595	485.797	-25.5793	486.597	-26.5717	487.297	-27.5701	488.297	-28.5451
	487.054	-17.8681	487.054	-18.8131	487.054	-19.8432	486.954	-20.6404	487.754	-21.6295	487.054	-22.646	487.054	-23.5899	487.354	-24.5629	487.554	-25.5675	488.354	-26.5598	489.054	-27.5581	490.054	-28.5332
	488.811	-17.8582	488.811	-18.8003	488.811	-19.8279	488.711	-20.6249	489.511	-21.5932	488.811	-22.6407	488.811	-23.5844	489.111	-24.5285	489.311	-25.5293	490.111	-26.5113	490.811	-27.5094	491.811	-28.522
	490.568	-17.8485	490.568	-18.793	490.568	-19.8143	490.468	-20.6112	491.268	-21.5811	490.568	-22.6013	490.568	-23.5395	490.868	-24.5334	491.068	-25.5049	491.868	-26.5189	492.568	-27.5171	493.568	-28.4864
	492.325	-17.8325	492.325	-18.7618	492.325	-19.7897	492.225	-20.5865	493.025	-21.5444	492.325	-22.594	492.325	-23.5284	492.625	-24.4958	492.825	-25.4967	493.625	-26.49	494.325	-27.488	495.325	-28.4402
	494.081	-17.8162	494.081	-18.7461	494.081	-19.7472	493.981	-20.5436	494.781	-21.5067	494.081	-22.5619	494.081	-23.4924	494.381	-24.4614	494.581	-25.4566	495.381	-26.4287	496.081	-27.4265	497.081	-28.3948
	495.836	-17.7877	495.836	-18.7089	495.836	-19.7152	495.736	-20.5114	496.536	-21.4245	495.836	-22.5035	495.836	-23.4281	496.136	-24.3881	496.336	-25.4041	497.136	-26.3912	497.836	-27.3889	498.836	-28.3333
	497.592	-17.7528	497.592	-18.6554	497.592	-19.6087	497.492	-20.404	498.292	-21.3529	497.592	-22.4476	497.592	-23.3699	497.892	-24.3223	498.092	-25.3027	498.892	-26.3129	499.592	-27.3103	500.592	-28.2348
	499.347	-17.6962	499.347	-18.5893	499.347	-19.5105	499.247	-20.3051	500.047	-21.2306	499.347	-22.3455	499.347	-23.2463	499.647	-24.2379	499.847	-25.2094	500.647	-26.2218	501.347	-27.2188	502.347	-28.1118

## Sheet: Figure 5
Figure 5b	Angle	Intensity			Figure 5c	Layers	Intensity	Intensity	Intensity	Intensity	Intensity			Figure 5f		Intensity#1	Intensity#2	Intensity#3	Intensity#4	Intensit#5
	-30	8.19				1	360	325	345	360	320				Region 1	40	35	25	25	30
	-24	7				2	10	15	12.5	10	17.5				Region 2	280	310	290	285	375
	-18	52.06				3	330	340	325	315	295				Region 3	120	100	135	115	120
	-12	80.3				4	20	15	25	20	15					--	--	--	--	--
	-6	101.25				5	240	260	270	247.5	260
	0	119.2				6	30	25	30	35	40
	6	107.8				7	160	165	200	160	180
	12	76.8				8	45	40	40	35	50
	18	41.8				9	105	140	120	115	110
	24	8				10	50	55	50	45	55
	30	9.375
	36	24.5
	42	41.125
	48	84.5
	54	114.68
	60	120
	66	107.58
	72	73.8
	78	36.875
	84	7.2
	90	10.25
	96	20.2
	102	44.375
	108	80.4
	114	105.02
	120	117.6
	126	107.8
	132	74.8
	138	42.16
	144	9.2
	150	11.25
	156	28
	162	55.75
	168	82.3
	174	106.16
	180	118.6
	186	114.05
	192	79.6
	198	40.96
	204	17.6
	210	32.25
	216	15.7
	222	54.875
	228	78.2
	234	114.12
	240	117.2
	246	109.43
	252	82.6
	258	40.66
	264	20.7
	270	3.75
	276	24
	282	41.375
	288	78.3
	294	104.79
	300	119.3
	306	100.43
	312	73.1
	318	50.92
	324	20.2
	330	15.78
	--	--
	--	--
	--	--
	--	--
	--	--
	--	--
	--	--
	--	--
	--	--
	--	--
	--	--
	--	--
	--	--
	--	--
	--	--
	--	--
	--	--

## Sheet: Supplementary Fig. 2
		ICP
		Bi	mmol/L
		95	1.125	1	2.625	1.625	2.5	1	2.125	1.625	1.875	2.375
		80	5.25	4.75	4.125	6.25	7.875	7.25	6.25	4.6875	6.25	5.75
		65	26.125	23.5	20.875	28.75	31.25	33.875	18.25	15.625	27.5	27.5
		50	78.125	83.375	84.375	72.875	70.3125	78.125	75.625	77.125	83.375	67.75
		35	103.75	103.75	98.875	93.75	103.75	103.75	103.75	98.75	103.75	101.25
		25	103.75	103.75	103.75	93.75	103.75	103.75	103.75	109.375	103.75	98.75
		15	103.75	104.125	114.625	98.75	103.75	103.75	114.625	109.375	103.75	98.75
		10	109.375	103.75	114.625	98.75	109.375	103.75	114.625	99	115	98.75
		Cs	mmol/L
		95	0.75	1.5	3.75	2.25	3.75	1.5	3	2.25	2.625	3.375
		80	7.5	6.75	6	9	11.25	10.5	9	6.75	9	8.25
		65	37.5	33.75	30	41.25	45	48.75	26.25	22.5	41.25	42
		50	112.5	120	121.5	105	101.25	112.5	108.75	111	120	97.5
		35	150	150	142.5	135	150	150	150	142.5	150	146.25
		25	150	150	150	135	150	150	150	157.5	150	142.5
		15	150	150	165	142.5	150	150	165	157.5	150	142.5
		10	157.5	150	165	142.5	157.5	150	165	142.5	165	142.5

## Sheet: Supplementary Fig. 3
	Temperature	Zeta Potential (mV)
	20	-45
	30	-43
	40	-40
	50	-37
	60	-30
	70	-22
	80	-14
	90	-5

## Sheet: Supplementary Fig. 4
XPS
Cs-Cs3Bi2B9	Binding Energy (eV)	Intensity			Cs-Cs3Bi2B9+n-OA	Binding Energy (eV)	Intensity			Bi-Cs3Bi2B9	Binding Energy (eV)	Intensity			Bi-Cs3Bi2B9+n-OA	Binding Energy (eV)	Intensity			Br-Cs3Bi2B9	Binding Energy (eV)	Intensity			Br-Cs3Bi2B9	Binding Energy (eV)	Intensity
	742.1	73101.6				742.2	36151.3				168.1	0.07609				168.1	-1.10071				72	6029.87			72	2644.05
	742	73140.6				742.1	36224.5				168	0.07543				168	-1.1043				71.9	6037.37			71.9	2592.79
	741.9	73176.2				742	36223.2				167.9	0.07492				167.9	-1.10674				71.8	5986.82			71.8	2604.01
	741.8	73029.6				741.9	36296.2				167.8	0.07446				167.8	-1.10786				71.7	5897.49			71.7	2646.52
	741.7	72672.9				741.8	36304.4				167.7	0.07302				167.7	-1.11166				71.6	5854.21			71.6	2631.78
	741.6	72668.5				741.7	36136.3				167.6	0.07001				167.6	-1.11532				71.5	5829.85			71.5	2554.04
	741.5	72633.2				741.6	36054.3				167.5	0.06713				167.5	-1.11798				71.4	5849.15			71.4	2532.34
	741.4	72198				741.5	36222.6				167.4	0.06595				167.4	-1.12036				71.3	5912.95			71.3	2607.19
	741.3	71897.7				741.4	36239.4				167.3	0.06351				167.3	-1.12196				71.2	5967.34			71.2	2665.01
	741.2	71890.4				741.3	36059.3				167.2	0.05926				167.2	-1.12364				71.1	5987.04			71.1	2676.2
	741.1	71844.2				741.2	36336				167.1	0.05612				167.1	-1.12607				71	5984.37			71	2661.39
	741	71618.5				741.1	36431.7				167	0.05506				167	-1.13086				70.9	5991.22			70.9	2648.36
	740.9	71492.5				741	36160.6				166.9	0.05434				166.9	-1.1333				70.8	6041.51			70.8	2660.11
	740.8	71350.3				740.9	36340.5				166.8	0.05323				166.8	-1.13403				70.7	6118.65			70.7	2691.66
	740.7	71230.5				740.8	36607.8				166.7	0.05172				166.7	-1.13765				70.6	6267.69			70.6	2754.29
	740.6	71463.3				740.7	36581.1				166.6	0.04981				166.6	-1.14006				70.5	6567.19			70.5	2807.16
	740.5	71878.3				740.6	36748.2				166.5	0.04953				166.5	-1.13979				70.4	7091.31			70.4	2890.43
	740.4	72025.2				740.5	37148.4				166.4	0.05099				166.4	-1.1383				70.3	7983.85			70.3	3031.63
	740.3	72285.2				740.4	37321.6				166.3	0.05165				166.3	-1.13791				70.2	9220.12			70.2	3210.15
	740.2	72933.9				740.3	37656.5				166.2	0.05357				166.2	-1.13951				70.1	10924.5			70.1	3440.04
	740.1	73970				740.2	38116.8				166.1	0.05756				166.1	-1.13682				70	13683.3			70	3877.11
	740	75421.7				740.1	38594.2				166	0.06137				166	-1.1337				69.9	17352.4			69.9	4468.78
	739.9	77333				740	39356.5				165.9	0.06703				165.9	-1.1323				69.8	21511.7			69.8	5180.55
	739.8	79591.2				739.9	40407.4				165.8	0.07646				165.8	-1.12766				69.7	26470.9			69.7	6129.55
	739.7	82360.6				739.8	41679.8				165.7	0.0903				165.7	-1.11747				69.6	31828.5			69.6	7169.24
	739.6	86164.6				739.7	42987.1				165.6	0.10912				165.6	-1.10214				69.5	36916.8			69.5	8122.69
	739.5	91032.9				739.6	44510.4				165.5	0.13605				165.5	-1.08299				69.4	41346.9			69.4	8933.63
	739.4	97011.5				739.5	46197.5				165.4	0.17495				165.4	-1.05383				69.3	44645			69.3	9665.34
	739.3	104593				739.4	48075.6				165.3	0.22665				165.3	-1.01532				69.2	46654.8			69.2	10289
	739.2	113895				739.3	50507.7				165.2	0.28993				165.2	-0.96585				69.1	47676.6			69.1	10640.8
	739.1	125523				739.2	53329.3				165.1	0.36331				165.1	-0.8987				69	48311.7			69	10788.7
	739	140307				739.1	56305.3				165	0.44611				165	-0.81881				68.9	48898.4			68.9	10888.1
	738.9	157514				739	59532				164.9	0.53175				164.9	-0.73598				68.8	49763.5			68.8	10983.1
	738.8	176685				738.9	62938.9				164.8	0.61187				164.8	-0.64939				68.7	51648.2			68.7	11193.6
	738.7	197575				738.8	65978.7				164.7	0.67748				164.7	-0.56318				68.6	54611.7			68.6	11603.6
	738.6	218373				738.7	68517.2				164.6	0.71768				164.6	-0.49595				68.5	57994.5			68.5	12200
	738.5	237703				738.6	70759				164.5	0.72508				164.5	-0.45942				68.4	61399.8			68.4	12757.1
	738.4	253860				738.5	71919.1				164.4	0.69973				164.4	-0.45657				68.3	63437.9			68.3	13300
	738.3	264200				738.4	71832.4				164.3	0.64372				164.3	-0.48905				68.2	63437.3			68.2	13686.9
	738.2	268077				738.3	70767.4				164.2	0.56372				164.2	-0.55325				68.1	61345			68.1	13588.2
	738.1	265729				738.2	68822.7				164.1	0.47002				164.1	-0.63996				68	57254.9			68	12993.7
	738	256642				738.1	65763.5				164	0.37444				164	-0.73585				67.9	51385.2			67.9	12008.9
	737.9	241780				738	61846.7				163.9	0.28757				163.9	-0.82907				67.8	43778.6			67.8	10683.6
	737.8	223276				737.9	58180.5				163.8	0.21409				163.8	-0.9125				67.7	35952.8			67.7	9180.42
	737.7	202984				737.8	54647.6				163.7	0.1586				163.7	-0.98252				67.6	29041.3			67.6	7800.8
	737.6	181907				737.7	51063.5				163.6	0.11798				163.6	-1.0392				67.5	23012.1			67.5	6507.07
	737.5	161506				737.6	47927.7				163.5	0.088				163.5	-1.08179				67.4	17934.1			67.4	5367.3
	737.4	144128				737.5	45246.7				163.4	0.06804				163.4	-1.11097				67.3	14159.5			67.3	4499.01
	737.3	128702				737.4	43105.4				163.3	0.05459				163.3	-1.13114				67.2	11447.4			67.2	3864.29
	737.2	114910				737.3	41467				163.2	0.04482				163.2	-1.14321				67.1	9480.61			67.1	3381.95
	737.1	104237				737.2	40041.2				163.1	0.03852				163.1	-1.1535				67	8166.7			67	3037
	737	95922.5				737.1	38980.7				163	0.03426				163	-1.16382				66.9	7265.46			66.9	2864.73
	736.9	89033				737	38133.1				162.9	0.03002				162.9	-1.16771				66.8	6590.38			66.8	2759.32
	736.8	83575.6				736.9	37296.5				162.8	0.0263				162.8	-1.17363				66.7	6052.86			66.7	2625.03
	736.7	79437.4				736.8	36831.8				162.7	0.02287				162.7	-1.17787				66.6	5661.73			66.6	2526.74
	736.6	76384.7				736.7	36530.3				162.6	0.01912				162.6	-1.17666				66.5	5370.61			66.5	2505.58
	736.5	73951.1				736.6	36014.9				162.5	0.01727				162.5	-1.17496				66.4	5155.06			66.4	2475.09
	736.4	71950.7				736.5	35693.3				162.4	0.01689				162.4	-1.17627				66.3	4979.21			66.3	2445.41
	736.3	70432				736.4	35528.8				162.3	0.01547				162.3	-1.18104				66.2	4830.2			66.2	2457.47
	736.2	69004.5				736.3	35344.3				162.2	0.01395				162.2	-1.18355				66.1	4811.81			66.1	2428.69
	736.1	67924.4				736.2	35186.2				162.1	0.01318				162.1	-1.18607				66	4782.69			66	2381.16
	736	67164.5				736.1	34944.7				162	0.01255				162	-1.1888
	735.9	66312.9				736	34734.4				161.9	0.01213				161.9	-1.18951
	735.8	65364.2				735.9	34800.6				161.8	0.01096				161.8	-1.19058
	735.7	64750.6				735.8	34837.1				161.7	0.00999				161.7	-1.19398
	735.6	64397.7				735.7	34784.2				161.6	0.01025				161.6	-1.19651
	735.5	64065.6				735.6	34520.5				161.5	0.01015				161.5	-1.1986
	735.4	63684.7				735.5	34238.2				161.4	0.00986				161.4	-1.19918
	735.3	63329.7				735.4	34347.2				161.3	0.01056				161.3	-1.19922
	735.2	63002.7				735.3	34454.3				161.2	0.01113				161.2	-1.2
	735.1	62469.9				735.2	34408.7				161.1	0.0125				161.1	-1.19855
	735	62157.5				735.1	34388				161	0.01568				161	-1.19615
	734.9	62094.9				735	34314.1				160.9	0.01873				160.9	-1.19364
	734.8	61911.3				734.9	34017.1				160.8	0.02315				160.8	-1.19052
	734.7	61698.2				734.8	33915.2				160.7	0.02932				160.7	-1.18591
	734.6	61454.6				734.7	34045.8				160.6	0.03734				160.6	-1.17694
	734.5	60965.3				734.6	34020.2				160.5	0.04987				160.5	-1.16712
	734.4	60761.4				734.5	33916.6				160.4	0.06883				160.4	-1.15608
	734.3	60798.4				734.4	33971.5				160.3	0.09579				160.3	-1.13629
	734.2	60641				734.3	33882.3				160.2	0.13437				160.2	-1.10606
	734.1	60575.3				734.2	33774				160.1	0.18878				160.1	-1.06558
	734	60576.1				734.1	33772.2				160	0.25921				160	-1.01221
	733.9	60346.1				734	33742.3				159.9	0.344				159.9	-0.94525
	733.8	60181.6				733.9	33795.6				159.8	0.44711				159.8	-0.85538
	733.7	60062.5				733.8	33845.4				159.7	0.56789				159.7	-0.74518
	733.6	59963.2				733.7	33794.6				159.6	0.69109				159.6	-0.62013
	733.5	59879.4				733.6	33697.1				159.5	0.80988				159.5	-0.48732
	733.4	59666.5				733.5	33605.2				159.4	0.91372				159.4	-0.36983
	733.3	59513.2				733.4	33549				159.3	0.9794				159.3	-0.27628
	733.2	59540.9				733.3	33525.4				159.2	1				159.2	-0.21556
	733.1	59573.8				733.2	33545.6				159.1	0.97857				159.1	-0.2
	733	59520.5				733.1	33671.7				159	0.9118				159	-0.22899
	732.9	59449.4				733	33628.7				158.9	0.80985				158.9	-0.30327
	732.8	59335.5				732.9	33587.5				158.8	0.6884				158.8	-0.4192
	732.7	59128.6				732.8	33590.4				158.7	0.56068				158.7	-0.54812
	732.6	58790				732.7	33333				158.6	0.44244				158.6	-0.67404
	732.5	58624.7				732.6	33341.2				158.5	0.33914				158.5	-0.79386
	732.4	58445.1				732.5	33435.4				158.4	0.25429				158.4	-0.89387
	732.3	58262.1				732.4	33363.4				158.3	0.18968				158.3	-0.97121
	732.2	57955.1				732.3	33244.9				158.2	0.14253				158.2	-1.03021
	732.1	57680.8				732.2	33048.7				158.1	0.10833				158.1	-1.07259
	732	57460.1				732.1	33029.3				158	0.08293				158	-1.10126
	731.9	57097.3				732	33194.9				157.9	0.06428				157.9	-1.1182
	731.8	56806				731.9	33181.4				157.8	0.05045				157.8	-1.12984
	731.7	56754.2				731.8	33081.5				157.7	0.0398				157.7	-1.13631
	731.6	56715.6				731.7	33105.3				157.6	0.03157				157.6	-1.13635
	731.5	56533.7				731.6	33113.6				157.5	0.02434				157.5	-1.13856
	731.4	56266.7				731.5	33116.1				157.4	0.01857				157.4	-1.14198
	731.3	56041.7				731.4	33064.2				157.3	0.01428				157.3	-1.14205
	731.2	55999				731.3	32997.6				157.2	0.01057				157.2	-1.13923
	731.1	55780.2				731.2	32964.1				157.1	0.00804				157.1	-1.135
	731	55573.8				731.1	32932.2				157	0.00604				157	-1.13153
	730.9	55432.4				731	32761.3				156.9	0.00402				156.9	-1.12734
	730.8	55311.7				730.9	32653.3				156.8	0.00188				156.8	-1.12008
	730.7	55018.5				730.8	32767.3				156.7	0.000282191				156.7	-1.11293
	730.6	54594.4				730.7	32809				156.6	0.000108905				156.6	-1.10681
	730.5	54688				730.6	32719.6				156.5	9.14565e-05				156.5	-1.09977
	730.4	54747				730.5	32717.5				156.4	0				156.4	-1.08967
	730.3	54470.5				730.4	32747.5				156.3	0.00077738				156.3	-1.0754
	730.2	54227.9				730.3	32818.6				156.2	0.00157				156.2	-1.06084
	730.1	53985.1				730.2	32908.1				156.1	0.00253				156.1	-1.04382
	730	53781				730.1	32890.7				156	0.00384				156
	729.9	53580.9				730	32737.5
	729.8	53411.2				729.9	32711.3
	729.7	53376.2				729.8	32706
	729.6	53415.3				729.7	32538.2
	729.5	53384.7				729.6	32585.4
	729.4	53265.3				729.5	32623.9
	729.3	53364.2				729.4	32679.8
	729.2	53365.5				729.3	32719.6
	729.1	53184.7				729.2	32665.7
	729	53157.4				729.1	32633.5
	728.9	53186.5				729	32636.6
	728.8	52951.5				728.9	32701.2
	728.7	52576.8				728.8	32606.9
	728.6	52574.4				728.7	32698.3
	728.5	52415.3				728.6	32777.9
	728.4	52001				728.5	32765.1
	728.3	51865.8				728.4	32764.2
	728.2	51909.5				728.3	32612.2
	728.1	51778.1				728.2	32585.2
	728	51498.9				728.1	32627.7
	727.9	51463.8				728	32675.2
	727.8	51556.7				727.9	32683.8
	727.7	51640.7				727.8	32730.2
	727.6	51973.7				727.7	32890.7
	727.5	52256.5				727.6	33058.2
	727.4	52431.3				727.5	33131.1
	727.3	52449				727.4	33090.8
	727.2	52332.4				727.3	33070.1
	727.1	52424.8				727.2	33110.8
	727	52730.5				727.1	33284.1
	726.9	53145				727	33317.3
	726.8	53647.1				726.9	33535.1
	726.7	54243.6				726.8	33973.7
	726.6	54882.2				726.7	34113.4
	726.5	55477.6				726.6	34409.6
	726.4	56299.7				726.5	35102.7
	726.3	57611.1				726.4	35812.2
	726.2	59119.9				726.3	36385.8
	726.1	60867.4				726.2	37170.4
	726	63328.2				726.1	38062.5
	725.9	66693.6				726	39384.8
	725.8	70560.2				725.9	41138.5
	725.7	75231.5				725.8	42825.9
	725.6	81384.6				725.7	44902.5
	725.5	89361.8				725.6	47381.6
	725.4	99556.6				725.5	50116.2
	725.3	112343				725.4	53242.1
	725.2	128556				725.3	56673.2
	725.1	147788				725.2	60793.4
	725	170731				725.1	65526.1
	724.9	197408				725	70230.6
	724.8	226850				724.9	74757
	724.7	257479				724.8	79106.4
	724.6	287086				724.7	82759
	724.5	312554				724.6	84990.3
	724.4	330710				724.5	85834.9
	724.3	341706				724.4	85180.1
	724.2	343327				724.3	82828.4
	724.1	334349				724.2	78899.2
	724	316136				724.1	73782.1
	723.9	290575				724	68398.5
	723.8	262195				723.9	63134.9
	723.7	232679				723.8	58127.5
	723.6	202997				723.7	53711.6
	723.5	176057				723.6	49692.3
	723.4	152156				723.5	46108.7
	723.3	131382				723.4	43269
	723.2	114315				723.3	41187.6
	723.1	100489				723.2	39549
	723	89803.5				723.1	38089.2
	722.9	81660.3				723	36961.5
	722.8	75076.5				722.9	36250.1
	722.7	70112.3				722.8	35629.3
	722.6	66462.6				722.7	34979.6
	722.5	63564				722.6	34537.9
	722.4	61130.7				722.5	34286.5
	722.3	59082.7				722.4	33991.7
	722.2	57223.1				722.3	33717.4
	722.1	55789.7				722.2	33441.8
	722	54647.9				722.1	33209.9
	721.9	53577.7				722	33069.6
	721.8	52839.4				721.9	32944.4
	721.7	52149.5				721.8	32929.2
	721.6	51463				721.7	32915.1
	721.5	50925.6				721.6	32894.9
	721.4	50563.6				721.5	32797.2
	721.3	50247.4				721.4	32632.9
	721.2	49902.1				721.3	32551.2
	721.1	49485.1				721.2	32542
	721	49018.7				721.1	32513.6
	720.9	48572				721	32339.5
	720.8	48303.1				720.9	32319
	720.7	48292.5				720.8	32338.8
	720.6	48342.9				720.7	32283.5
	720.5	48170.1				720.6	32244
	720.4	47958.3				720.5	32121.4
	720.3	47855.6				720.4	31985.5
	720.2	47641.9				720.3	31981.1
	720.1	47295.2				720.2	32192.8
	720	47114.9				720.1	32137.1
	719.9	47024.3				720	31936.8
	719.8	47073.4				719.9	31987.4
	719.7	47161.6				719.8	32091.5
	719.6	47023				719.7	32120.7
	719.5	46737				719.6	32037.8
	719.4	46474.3				719.5	31989.1
	719.3	46523.1				719.4	31956.7
	719.2	46582.8				719.3	31848.2
	719.1	46414.6				719.2	31900.8
	719	46195.8				719.1	32115.6
	718.9	46022.2				719	32066.4
	718.8	46034.7				718.9	31986.1
	718.7	46083.8				718.8	32008.9
	718.6	46146.9				718.7	31874.4
	718.5	46181.3				718.6	31919
	718.4	45985				718.5	32054.2
	718.3	45940.3				718.4	31981.5
	718.2	45970.2				718.3	31850.9
	718.1	45986.8				718.2	32012.4
	718	46128				718.1	32162
	717.9	46151.4				718	32081.6
	717.8	45883.4				717.9	32035.9
	717.7	45693				717.8	32006.8
	717.6	45770.9				717.7	31838.7
	717.5	45811.6				717.6	31813.2
	717.4	45810.8				717.5	31952.4
	717.3	45701.9				717.4	31928.6
	717.2	45669.8				717.3	31926
	717.1	45762.6				717.2	31913.1
	717	45708.9				717.1	31835.4
	716.9	45739.5				717	31775.2
	716.8	45733.9				716.9	31916.7
	716.7	45681.5				716.8	32124.2
	716.6	45701.9				716.7	32016.9
	716.5	45685				716.6	31959.4
	716.4	45495.4				716.5	31926
	716.3	45492.4				716.4	31870.2
	716.2	45610				716.3	31923.1
	716.1	45596.8				716.2	31905.9

## Sheet: Supplementary Fig. 5
FTIR
	Cs3Bi2Br9		n-OA		Cs3Bi2Br9+n-OA
	Wavenumber	Intensity	Wavenumber	Intensity	Wavenumber	Intensity
	3996.31	0	3996.31	0.98641	3996.31	1.99503
	3994.38	-0.00161	3994.38	0.98658	3994.38	1.99484
	3992.45	-0.00386	3992.45	0.98667	3992.45	1.99448
	3990.52	-0.00515	3990.52	0.98667	3990.52	1.99426
	3988.59	-0.00515	3988.59	0.98658	3988.59	1.99409
	3986.67	-0.00982	3986.67	0.98652	3986.67	1.99296
	3984.74	-0.0177	3984.74	0.98656	3984.74	1.99146
	3982.81	-0.02237	3982.81	0.9865	3982.81	1.99082
	3980.88	-0.0251	3980.88	0.98614	3980.88	1.9906
	3978.95	-0.03202	3978.95	0.98572	3978.95	1.98954
	3977.02	-0.04184	3977.02	0.98551	3977.02	1.98793
	3975.09	-0.04442	3975.09	0.98528	3975.09	1.98753
	3973.16	-0.04136	3973.16	0.98498	3973.16	1.98813
	3971.24	-0.04136	3971.24	0.98473	3971.24	1.9883
	3969.31	-0.04329	3969.31	0.98433	3969.31	1.98833
	3967.38	-0.04731	3967.38	0.98384	3967.38	1.98815
	3965.45	-0.05858	3965.45	0.98361	3965.45	1.98696
	3963.52	-0.06888	3963.52	0.98349	3963.52	1.98599
	3961.59	-0.06598	3961.59	0.98296	3961.59	1.98693
	3959.66	-0.06196	3959.66	0.98233	3959.66	1.98793
	3957.74	-0.06662	3957.74	0.98191	3957.74	1.98771
	3955.81	-0.07354	3955.81	0.98138	3955.81	1.98729
	3953.88	-0.08642	3953.88	0.9809	3953.88	1.98599
	3951.95	-0.10444	3951.95	0.98062	3951.95	1.98376
	3950.02	-0.1046	3950.02	0.98022	3950.02	1.9838
	3948.09	-0.08368	3948.09	0.97917	3948.09	1.98676
	3946.16	-0.08561	3946.16	0.97847	3946.16	1.98649
	3944.23	-0.10203	3944.23	0.97856	3944.23	1.98431
	3942.31	-0.08465	3942.31	0.97786	3942.31	1.98693
	3940.38	-0.06791	3940.38	0.97689	3940.38	1.98934
	3938.45	-0.0869	3938.45	0.97683	3938.45	1.98682
	3936.52	-0.12166	3936.52	0.97698	3936.52	1.98226
	3934.59	-0.15369	3934.59	0.97734	3934.59	1.97793
	3932.66	-0.14918	3932.66	0.97748	3932.66	1.97857
	3930.73	-0.1083	3930.73	0.97681	3930.73	1.98431
	3928.8	-0.10396	3928.8	0.97666	3928.8	1.98504
	3926.88	-0.14017	3926.88	0.97784	3926.88	1.98025
	3924.95	-0.14709	3924.95	0.97881	3924.95	1.97943
	3923.02	-0.13003	3923.02	0.97898	3923.02	1.98173
	3921.09	-0.14693	3921.09	0.97993	3921.09	1.97928
	3919.16	-0.16463	3919.16	0.98125	3919.16	1.97687
	3917.23	-0.1326	3917.23	0.98161	3917.23	1.98131
	3915.3	-0.09849	3915.3	0.98149	3915.3	1.98605
	3913.37	-0.11361	3913.37	0.98208	3913.37	1.98418
	3911.45	-0.14773	3911.45	0.98285	3911.45	1.97972
	3909.52	-0.18651	3909.52	0.98334	3909.52	1.97458
	3907.59	-0.24638	3907.59	0.98439	3907.59	1.96632
	3905.66	-0.28677	3905.66	0.98555	3905.66	1.9605
	3903.73	-0.24413	3903.73	0.985	3903.73	1.96555
	3901.8	-0.16415	3901.8	0.98403	3901.8	1.97546
	3899.87	-0.10541	3899.87	0.98355	3899.87	1.98314
	3897.94	-0.08803	3897.94	0.98281	3897.94	1.98585
	3896.02	-0.14725	3896.02	0.98334	3896.02	1.97813
	3894.09	-0.23173	3894.09	0.98536	3894.09	1.96685
	3892.16	-0.229	3892.16	0.98591	3892.16	1.96749
	3890.23	-0.17267	3890.23	0.98431	3890.23	1.97515
	3888.3	-0.2076	3888.3	0.98494	3888.3	1.97016
	3886.37	-0.24799	3886.37	0.9865	3886.37	1.96482
	3884.44	-0.21693	3884.44	0.98557	3884.44	1.96917
	3882.51	-0.21194	3882.51	0.98561	3882.51	1.96961
	3880.59	-0.18989	3880.59	0.98578	3880.59	1.97288
	3878.66	-0.16061	3878.66	0.98418	3878.66	1.97698
	3876.73	-0.22369	3876.73	0.98498	3876.73	1.96826
	3874.8	-0.29047	3874.8	0.98622	3874.8	1.95972
	3872.87	-0.30383	3872.87	0.98585	3872.87	1.95838
	3870.94	-0.27358	3870.94	0.98551	3870.94	1.9623
	3869.01	-0.20518	3869.01	0.98382	3869.01	1.97118
	3867.09	-0.21677	3867.09	0.98347	3867.09	1.96893
	3865.16	-0.25797	3865.16	0.98479	3865.16	1.96319
	3863.23	-0.21275	3863.23	0.98384	3863.23	1.96972
	3861.3	-0.18474	3861.3	0.98258	3861.3	1.97367
	3859.37	-0.25137	3859.37	0.98309	3859.37	1.96493
	3857.44	-0.36949	3857.44	0.98454	3857.44	1.94957
	3855.51	-0.46653	3855.51	0.9865	3855.51	1.93737
	3853.58	-0.33634	3853.58	0.98519	3853.58	1.95507
	3851.66	-0.08465	3851.66	0.98069	3851.66	1.98693
	3849.73	-0.09527	3849.73	0.9806	3849.73	1.98446
	3847.8	-0.2076	3847.8	0.98241	3847.8	1.96983
	3845.87	-0.30254	3845.87	0.98399	3845.87	1.95778
	3843.94	-0.34921	3843.94	0.98454	3843.94	1.95198
	3842.01	-0.36257	3842.01	0.98439	3842.01	1.95014
	3840.08	-0.35388	3840.08	0.98467	3840.08	1.95092
	3838.15	-0.27358	3838.15	0.98414	3838.15	1.96116
	3836.23	-0.19424	3836.23	0.98328	3836.23	1.97113
	3834.3	-0.20116	3834.3	0.98403	3834.3	1.97021
	3832.37	-0.22144	3832.37	0.98477	3832.37	1.96818
	3830.44	-0.23399	3830.44	0.98481	3830.44	1.96698
	3828.51	-0.26376	3828.51	0.9854	3828.51	1.96314
	3826.58	-0.28806	3826.58	0.98564	3826.58	1.96005
	3824.65	-0.33199	3824.65	0.98589	3824.65	1.95405
	3822.72	-0.38124	3822.72	0.98743	3822.72	1.94719
	3820.8	-0.3048	3820.8	0.98604	3820.8	1.95705
	3818.87	-0.22964	3818.87	0.98412	3818.87	1.96621
	3816.94	-0.23029	3816.94	0.9854	3816.94	1.96617
	3815.01	-0.1775	3815.01	0.98462	3815.01	1.97411
	3813.08	-0.17847	3813.08	0.98384	3813.08	1.97411
	3811.15	-0.26698	3811.15	0.98511	3811.15	1.96237
	3809.22	-0.34937	3809.22	0.98667	3809.22	1.95182
	3807.29	-0.33907	3807.29	0.98637	3807.29	1.95359
	3805.37	-0.30335	3805.37	0.98505	3805.37	1.95774
	3803.44	-0.33714	3803.44	0.9865	3803.44	1.95224
	3801.51	-0.29192	3801.51	0.98652	3801.51	1.95846
	3799.58	-0.20406	3799.58	0.98439	3799.58	1.97029
	3797.65	-0.20969	3797.65	0.98513	3797.65	1.96946
	3795.72	-0.20743	3795.72	0.98536	3795.72	1.9704
	3793.79	-0.21001	3793.79	0.98502	3793.79	1.97049
	3791.87	-0.24751	3791.87	0.9858	3791.87	1.96566
	3789.94	-0.27953	3789.94	0.98631	3789.94	1.96162
	3788.01	-0.30109	3788.01	0.98652	3788.01	1.95875
	3786.08	-0.30383	3786.08	0.9865	3786.08	1.95829
	3784.15	-0.28581	3784.15	0.9858	3784.15	1.96061
	3782.22	-0.29498	3782.22	0.98585	3782.22	1.95897
	3780.29	-0.29562	3780.29	0.98646	3780.29	1.95846
	3778.36	-0.24171	3778.36	0.98551	3778.36	1.96546
	3776.44	-0.2253	3776.44	0.98488	3776.44	1.96765
	3774.51	-0.27663	3774.51	0.98557	3774.51	1.96102
	3772.58	-0.33666	3772.58	0.9865	3772.58	1.95328
	3770.65	-0.33795	3770.65	0.98646	3770.65	1.95299
	3768.72	-0.28388	3768.72	0.98517	3768.72	1.95972
	3766.79	-0.25507	3766.79	0.98492	3766.79	1.96308
	3764.86	-0.2496	3764.86	0.98486	3764.86	1.96381
	3762.93	-0.28082	3762.93	0.98494	3762.93	1.95968
	3761.01	-0.33231	3761.01	0.9861	3761.01	1.95288
	3759.08	-0.31445	3759.08	0.98574	3759.08	1.95531
	3757.15	-0.27824	3757.15	0.98443	3757.15	1.95955
	3755.22	-0.33634	3755.22	0.98526	3755.22	1.9512
	3753.29	-0.43112	3753.29	0.98719	3753.29	1.93876
	3751.36	-0.39652	3751.36	0.98639	3751.36	1.94399
	3749.43	-0.24751	3749.43	0.98248	3749.43	1.96317
	3747.5	-0.26376	3747.5	0.98302	3747.5	1.95992
	3745.58	-0.30383	3745.58	0.9854	3745.58	1.95491
	3743.65	-0.20985	3743.65	0.98378	3743.65	1.96751
	3741.72	-0.19585	3741.72	0.98264	3741.72	1.96795
	3739.79	-0.31316	3739.79	0.98469	3739.79	1.95131
	3737.86	-0.42549	3737.86	0.987	3737.86	1.93626
	3735.93	-0.4094	3735.93	0.98665	3735.93	1.9384
	3734	-0.26006	3734	0.98363	3734	1.95778
	3732.07	-0.18587	3732.07	0.98157	3732.07	1.9674
	3730.15	-0.24042	3730.15	0.98184	3730.15	1.96025
	3728.22	-0.32942	3728.22	0.98334	3728.22	1.94864
	3726.29	-0.36434	3726.29	0.98389	3726.29	1.9443
	3724.36	-0.33151	3724.36	0.98285	3724.36	1.94875
	3722.43	-0.28983	3722.43	0.98193	3722.43	1.95436
	3720.5	-0.26151	3720.5	0.98119	3720.5	1.9586
	3718.57	-0.25974	3718.57	0.98054	3718.57	1.95952
	3716.64	-0.30351	3716.64	0.98062	3716.64	1.95429
	3714.72	-0.38349	3714.72	0.98165	3714.72	1.94388
	3712.79	-0.41793	3712.79	0.98208	3712.79	1.93898
	3710.86	-0.30045	3710.86	0.97902	3710.86	1.95326
	3708.93	-0.19504	3708.93	0.97605	3708.93	1.96601
	3707	-0.22755	3707	0.9758	3707	1.96155
	3705.07	-0.30946	3705.07	0.97649	3705.07	1.95094
	3703.14	-0.34648	3703.14	0.97645	3703.14	1.94624
	3701.22	-0.29884	3701.22	0.97409	3701.22	1.95242
	3699.29	-0.26666	3699.29	0.97192	3699.29	1.95602
	3697.36	-0.29192	3697.36	0.97104	3697.36	1.95209
	3695.43	-0.33408	3695.43	0.96984	3695.43	1.9463
	3693.5	-0.39121	3693.5	0.96872	3693.5	1.9386
	3691.57	-0.42758	3691.57	0.96737	3691.57	1.93333
	3689.64	-0.32781	3689.64	0.96247	3689.64	1.94551
	3687.71	-0.17541	3687.71	0.95554	3687.71	1.96482
	3685.79	-0.17251	3685.79	0.95225	3685.79	1.96531
	3683.86	-0.24461	3683.86	0.95099	3683.86	1.9563
	3681.93	-0.31155	3681.93	0.94945	3681.93	1.94785
	3680	-0.36804	3680	0.94747	3680	1.94037
	3678.07	-0.42018	3678.07	0.94593	3678.07	1.93311
	3676.14	-0.36144	3676.14	0.94182	3676.14	1.94046
	3674.21	-0.21693	3674.21	0.93456	3674.21	1.95871
	3672.28	-0.23737	3672.28	0.93308	3672.28	1.95515
	3670.36	-0.24203	3670.36	0.93117	3670.36	1.95485
	3668.43	-0.14097	3668.43	0.92487	3668.43	1.96862
	3666.5	-0.145	3666.5	0.92219	3666.5	1.96802
	3664.57	-0.21371	3664.57	0.92127	3664.57	1.95928
	3662.64	-0.25459	3662.64	0.91882	3662.64	1.95414
	3660.71	-0.28033	3660.71	0.91581	3660.71	1.95056
	3658.78	-0.31268	3658.78	0.91331	3658.78	1.94608
	3656.85	-0.29916	3656.85	0.90873	3656.85	1.94809
	3654.93	-0.26955	3654.93	0.90298	3654.93	1.95204
	3653	-0.34117	3653	0.90157	3653	1.94193
	3651.07	-0.42742	3651.07	0.90077	3651.07	1.92991
	3649.14	-0.29611	3649.14	0.89151	3649.14	1.9469
	3647.21	-0.0861	3647.21	0.88036	3647.21	1.97458
	3645.28	-0.09752	3645.28	0.87699	3645.28	1.97345
	3643.35	-0.18265	3643.35	0.87571	3643.35	1.96286
	3641.42	-0.23544	3641.42	0.87274	3641.42	1.9567
	3639.5	-0.25201	3639.5	0.86834	3639.5	1.955
	3637.57	-0.26682	3637.57	0.86404	3637.57	1.95304
	3635.64	-0.28677	3635.64	0.85983	3635.64	1.95017
	3633.71	-0.31526	3633.71	0.85561	3633.71	1.94619
	3631.78	-0.37158	3631.78	0.85292	3631.78	1.93876
	3629.85	-0.36643	3629.85	0.84795	3629.85	1.93986
	3627.92	-0.19971	3627.92	0.83592	3627.92	1.96195
	3626	-0.14532	3626	0.82969	3626	1.96859
	3624.07	-0.2335	3624.07	0.82916	3624.07	1.95714
	3622.14	-0.32443	3622.14	0.82806	3622.14	1.94595
	3620.21	-0.33521	3620.21	0.82316	3620.21	1.94566
	3618.28	-0.25636	3618.28	0.81444	3618.28	1.95714
	3616.35	-0.22868	3616.35	0.80909	3616.35	1.96114
	3614.42	-0.24928	3614.42	0.80574	3614.42	1.95897
	3612.49	-0.24622	3612.49	0.80043	3612.49	1.9605
	3610.57	-0.24928	3610.57	0.79571	3610.57	1.96072
	3608.64	-0.23705	3608.64	0.7903	3608.64	1.9627
	3606.71	-0.19874	3606.71	0.78345	3606.71	1.96833
	3604.78	-0.2158	3604.78	0.77979	3604.78	1.96652
	3602.85	-0.26778	3602.85	0.7776	3602.85	1.9601
	3600.92	-0.28162	3600.92	0.77311	3600.92	1.95884
	3598.99	-0.26875	3598.99	0.76766	3598.99	1.96129
	3597.06	-0.27068	3597.06	0.76317	3597.06	1.96191
	3595.14	-0.25813	3595.14	0.75771	3595.14	1.96442
	3593.21	-0.23817	3593.21	0.75182	3593.21	1.96784
	3591.28	-0.2739	3591.28	0.74927	3591.28	1.96378
	3589.35	-0.3196	3589.35	0.74718	3589.35	1.9582
	3587.42	-0.25716	3587.42	0.73901	3587.42	1.96663
	3585.49	-0.16624	3585.49	0.73027	3585.49	1.97868
	3583.56	-0.17911	3583.56	0.72717	3583.56	1.97762
	3581.63	-0.22144	3581.63	0.72471	3581.63	1.97325
	3579.71	-0.23753	3579.71	0.72037	3579.71	1.97239
	3577.78	-0.23576	3577.78	0.71546	3577.78	1.97352
	3575.85	-0.23125	3575.85	0.71085	3575.85	1.97473
	3573.92	-0.23173	3573.92	0.70672	3573.92	1.97522
	3571.99	-0.25909	3571.99	0.70413	3571.99	1.97173
	3570.06	-0.31365	3570.06	0.70282	3570.06	1.96423
	3568.13	-0.31558	3568.13	0.69794	3568.13	1.96383
	3566.2	-0.20615	3566.2	0.68715	3566.2	1.97857
	3564.28	-0.14339	3564.28	0.68062	3564.28	1.98693
	3562.35	-0.16897	3562.35	0.67879	3562.35	1.98373
	3560.42	-0.19247	3560.42	0.67591	3560.42	1.98109
	3558.49	-0.19923	3558.49	0.67188	3558.49	1.98078
	3556.56	-0.21612	3556.56	0.66851	3556.56	1.97895
	3554.63	-0.2335	3554.63	0.66521	3554.63	1.9765
	3552.7	-0.22192	3552.7	0.66028	3552.7	1.97729
	3550.78	-0.20615	3550.78	0.65562	3550.78	1.97844
	3548.85	-0.22192	3548.85	0.65312	3548.85	1.97533
	3546.92	-0.22401	3546.92	0.64949	3546.92	1.97383
	3544.99	-0.18233	3544.99	0.6433	3544.99	1.9785
	3543.06	-0.15401	3543.06	0.6382	3543.06	1.98234
	3541.13	-0.16624	3541.13	0.6353	3541.13	1.98146
	3539.2	-0.18877	3539.2	0.63266	3539.2	1.97914
	3537.27	-0.1915	3537.27	0.62887	3537.27	1.97917
	3535.35	-0.17863	3535.35	0.62434	3535.35	1.98151
	3533.42	-0.18056	3533.42	0.62093	3533.42	1.98201
	3531.49	-0.19778	3531.49	0.6184	3531.49	1.98018
	3529.56	-0.20148	3529.56	0.61493	3529.56	1.97985
	3527.63	-0.18539	3527.63	0.61055	3527.63	1.9819
	3525.7	-0.16978	3525.7	0.60676	3525.7	1.98343
	3523.77	-0.15465	3523.77	0.60307	3523.77	1.98506
	3521.84	-0.14145	3521.84	0.59915	3521.84	1.9874
	3519.92	-0.14258	3519.92	0.59604	3519.92	1.98799
	3517.99	-0.1487	3517.99	0.59319	3517.99	1.98733
	3516.06	-0.15095	3516.06	0.59014	3516.06	1.98669
	3514.13	-0.15787	3514.13	0.58759	3514.13	1.9853
	3512.2	-0.16608	3512.2	0.58513	3512.2	1.98404
	3510.27	-0.15803	3510.27	0.58159	3510.27	1.98521
	3508.34	-0.14322	3508.34	0.57777	3508.34	1.98711
	3506.41	-0.14982	3506.41	0.57561	3506.41	1.98548
	3504.49	-0.1569	3504.49	0.57333	3504.49	1.98323
	3502.56	-0.13421	3502.56	0.56912	3502.56	1.98515
	3500.63	-0.11619	3500.63	0.56566	3500.63	1.98693
	3498.7	-0.12407	3498.7	0.56387	3498.7	1.98535
	3496.77	-0.12955	3496.77	0.56168	3496.77	1.98409
	3494.84	-0.12327	3494.84	0.55882	3494.84	1.98471
	3492.91	-0.1223	3492.91	0.55648	3492.91	1.98475
	3490.98	-0.12874	3490.98	0.55469	3490.98	1.98338
	3489.06	-0.1281	3489.06	0.55248	3489.06	1.98243
	3487.13	-0.12118	3487.13	0.54993	3487.13	1.98234
	3485.2	-0.12295	3485.2	0.54797	3485.2	1.98151
	3483.27	-0.12649	3483.27	0.54607	3483.27	1.98038
	3481.34	-0.11426	3481.34	0.54315	3481.34	1.98082
	3479.41	-0.10203	3479.41	0.54062	3479.41	1.98128
	3477.48	-0.10573	3477.48	0.53927	3477.48	1.98023
	3475.55	-0.10911	3475.55	0.5378	3475.55	1.97936
	3473.63	-0.10428	3473.63	0.53575	3473.63	1.97921
	3471.7	-0.1009	3471.7	0.53369	3471.7	1.97822
	3469.77	-0.10154	3469.77	0.53184	3469.77	1.97625
	3467.84	-0.10154	3467.84	0.53007	3467.84	1.97482
	3465.91	-0.10122	3465.91	0.52855	3465.91	1.97429
	3463.98	-0.10267	3463.98	0.52722	3463.98	1.97376
	3462.05	-0.09994	3462.05	0.52548	3462.05	1.9733
	3460.13	-0.09527	3460.13	0.52366	3460.13	1.97279
	3458.2	-0.09575	3458.2	0.52248	3458.2	1.97193
	3456.27	-0.09784	3456.27	0.52152	3456.27	1.97115
	3454.34	-0.098	3454.34	0.52038	3454.34	1.97034
	3452.41	-0.10042	3452.41	0.51939	3452.41	1.96884
	3450.48	-0.10911	3450.48	0.51884	3450.48	1.96621
	3448.55	-0.11168	3448.55	0.51785	3448.55	1.96405
	3446.62	-0.09817	3446.62	0.51591	3446.62	1.96411
	3444.7	-0.08771	3444.7	0.5145	3444.7	1.96411
	3442.77	-0.08803	3442.77	0.51385	3442.77	1.96261
	3440.84	-0.08754	3440.84	0.51299	3440.84	1.96076
	3438.91	-0.08738	3438.91	0.51214	3438.91	1.95822
	3436.98	-0.08915	3436.98	0.51136	3436.98	1.95518
	3435.05	-0.09108	3435.05	0.51084	3435.05	1.9527
	3433.12	-0.09269	3433.12	0.51067	3433.12	1.95092
	3431.19	-0.09173	3431.19	0.51039	3431.19	1.94944
	3429.27	-0.09028	3429.27	0.5101	3429.27	1.94792
	3427.34	-0.09205	3427.34	0.51008	3427.34	1.94624
	3425.41	-0.09704	3425.41	0.51046	3425.41	1.94412
	3423.48	-0.10171	3423.48	0.51084	3423.48	1.94149
	3421.55	-0.09784	3421.55	0.51065	3421.55	1.93957
	3419.62	-0.08738	3419.62	0.51025	3419.62	1.93873
	3417.69	-0.08465	3417.69	0.51058	3417.69	1.9371
	3415.76	-0.08883	3415.76	0.51132	3415.76	1.93388
	3413.84	-0.09141	3413.84	0.51185	3413.84	1.93035
	3411.91	-0.09125	3411.91	0.51229	3411.91	1.92735
	3409.98	-0.09125	3409.98	0.51288	3409.98	1.92476
	3408.05	-0.09157	3408.05	0.51372	3408.05	1.92245
	3406.12	-0.09108	3406.12	0.51469	3406.12	1.92013
	3404.19	-0.08996	3404.19	0.51553	3404.19	1.9173
	3402.26	-0.08915	3402.26	0.5164	3402.26	1.91397
	3400.33	-0.09092	3400.33	0.51764	3400.33	1.9106
	3398.41	-0.09253	3398.41	0.51909	3398.41	1.90781
	3396.48	-0.09125	3396.48	0.5205	3396.48	1.90545
	3394.55	-0.09012	3394.55	0.52194	3394.55	1.90252
	3392.62	-0.08738	3392.62	0.52324	3392.62	1.89958
	3390.69	-0.08465	3390.69	0.52472	3390.69	1.8972
	3388.76	-0.08803	3388.76	0.52672	3388.76	1.89453
	3386.83	-0.09237	3386.83	0.52872	3386.83	1.89155
	3384.91	-0.09076	3384.91	0.53045	3384.91	1.88875
	3382.98	-0.08626	3382.98	0.53228	3382.98	1.88577
	3381.05	-0.08465	3381.05	0.53436	3381.05	1.88224
	3379.12	-0.08497	3379.12	0.53643	3379.12	1.87846
	3377.19	-0.08561	3377.19	0.53841	3377.19	1.87482
	3375.26	-0.08706	3375.26	0.54054	3375.26	1.87114
	3373.33	-0.08883	3373.33	0.54279	3373.33	1.86723
	3371.4	-0.09044	3371.4	0.54517	3371.4	1.86293
	3369.48	-0.09221	3369.48	0.54768	3369.48	1.85858
	3367.55	-0.09398	3367.55	0.55014	3367.55	1.8548
	3365.62	-0.09575	3365.62	0.55239	3365.62	1.85167
	3363.69	-0.09704	3363.69	0.55465	3363.69	1.84871
	3361.76	-0.09833	3361.76	0.55701	3361.76	1.84551
	3359.83	-0.10074	3359.83	0.55945	3359.83	1.84209
	3357.9	-0.10541	3357.9	0.56187	3357.9	1.83869
	3355.97	-0.10879	3355.97	0.56417	3355.97	1.8356
	3354.05	-0.10911	3354.05	0.56644	3354.05	1.8326
	3352.12	-0.10927	3352.12	0.56891	3352.12	1.82929
	3350.19	-0.11104	3350.19	0.57141	3350.19	1.82609
	3348.26	-0.11394	3348.26	0.57373	3348.26	1.82329
	3346.33	-0.11651	3346.33	0.57598	3346.33	1.82051
	3344.4	-0.11764	3344.4	0.57824	3344.4	1.81753
	3342.47	-0.11764	3342.47	0.58049	3342.47	1.81466
	3340.54	-0.11796	3340.54	0.58279	3340.54	1.81179
	3338.62	-0.11989	3338.62	0.58502	3338.62	1.80885
	3336.69	-0.1215	3336.69	0.58689	3336.69	1.80634
	3334.76	-0.1223	3334.76	0.58858	3334.76	1.80411
	3332.83	-0.12456	3332.83	0.59039	3332.83	1.80135
	3330.9	-0.12778	3330.9	0.59235	3330.9	1.79813
	3328.97	-0.12971	3328.97	0.59433	3328.97	1.79486
	3327.04	-0.12906	3327.04	0.59627	3327.04	1.79179
	3325.11	-0.12842	3325.11	0.59797	3325.11	1.78888
	3323.19	-0.12939	3323.19	0.59943	3323.19	1.78606
	3321.26	-0.13148	3321.26	0.60078	3321.26	1.78312
	3319.33	-0.13325	3319.33	0.60208	3319.33	1.77994
	3317.4	-0.1347	3317.4	0.60337	3317.4	1.77661
	3315.47	-0.13614	3315.47	0.60463	3315.47	1.77317
	3313.54	-0.13727	3313.54	0.60579	3313.54	1.76975
	3311.61	-0.13727	3311.61	0.60684	3311.61	1.76633
	3309.68	-0.1355	3309.68	0.60781	3309.68	1.76304
	3307.76	-0.13293	3307.76	0.60874	3307.76	1.76008
	3305.83	-0.13309	3305.83	0.60975	3305.83	1.75708
	3303.9	-0.13631	3303.9	0.61072	3303.9	1.75388
	3301.97	-0.14033	3301.97	0.61154	3301.97	1.75061
	3300.04	-0.14387	3300.04	0.61236	3300.04	1.74721
	3298.11	-0.14451	3298.11	0.61324	3298.11	1.7439
	3296.18	-0.14355	3296.18	0.61409	3296.18	1.74068
	3294.26	-0.14387	3294.26	0.61482	3294.26	1.73737
	3292.33	-0.14371	3292.33	0.61533	3292.33	1.73435
	3290.4	-0.14242	3290.4	0.61562	3290.4	1.73165
	3288.47	-0.1429	3288.47	0.61598	3288.47	1.72881
	3286.54	-0.14516	3286.54	0.61645	3286.54	1.72561
	3284.61	-0.14693	3284.61	0.61689	3284.61	1.72232
	3282.68	-0.1466	3282.68	0.61725	3282.68	1.71925
	3280.75	-0.14612	3280.75	0.61758	3280.75	1.71612
	3278.83	-0.14693	3278.83	0.61803	3278.83	1.71276
	3276.9	-0.14628	3276.9	0.6184	3276.9	1.70952
	3274.97	-0.1429	3274.97	0.61859	3274.97	1.70669
	3273.04	-0.13856	3273.04	0.61874	3273.04	1.70411
	3271.11	-0.13743	3271.11	0.61906	3271.11	1.70133
	3269.18	-0.14113	3269.18	0.61944	3269.18	1.69824
	3267.25	-0.14596	3267.25	0.61965	3267.25	1.69515
	3265.32	-0.14837	3265.32	0.61971	3265.32	1.69228
	3263.4	-0.1487	3263.4	0.61986	3263.4	1.6895
	3261.47	-0.14902	3261.47	0.62015	3261.47	1.68661
	3259.54	-0.14934	3259.54	0.62062	3259.54	1.68368
	3257.61	-0.14998	3257.61	0.62123	3257.61	1.6807
	3255.68	-0.15063	3255.68	0.62171	3255.68	1.67785
	3253.75	-0.15079	3253.75	0.62201	3253.75	1.67531
	3251.82	-0.15127	3251.82	0.62243	3251.82	1.67273
	3249.89	-0.15256	3249.89	0.62325	3249.89	1.66964
	3247.97	-0.15433	3247.97	0.62426	3247.97	1.66628
	3246.04	-0.15449	3246.04	0.62502	3246.04	1.6635
	3244.11	-0.15208	3244.11	0.62542	3244.11	1.66143
	3242.18	-0.15192	3242.18	0.62595	3242.18	1.659
	3240.25	-0.15481	3240.25	0.6267	3240.25	1.65593
	3238.32	-0.15626	3238.32	0.6275	3238.32	1.653
	3236.39	-0.15626	3236.39	0.62835	3236.39	1.65026
	3234.46	-0.15739	3234.46	0.62925	3234.46	1.64744
	3232.54	-0.159	3232.54	0.62993	3232.54	1.64463
	3230.61	-0.1598	3230.61	0.63035	3230.61	1.64205
	3228.68	-0.15964	3228.68	0.63071	3228.68	1.63962
	3226.75	-0.159	3226.75	0.63117	3226.75	1.63717
	3224.82	-0.15996	3224.82	0.63186	3224.82	1.63446
	3222.89	-0.16302	3222.89	0.63269	3222.89	1.6315
	3220.96	-0.16415	3220.96	0.63336	3220.96	1.62892
	3219.04	-0.16254	3219.04	0.63389	3219.04	1.62674
	3217.11	-0.1627	3217.11	0.6345	3217.11	1.62424
	3215.18	-0.1635	3215.18	0.63519	3215.18	1.62168
	3213.25	-0.16286	3213.25	0.6358	3213.25	1.6195
	3211.32	-0.16382	3211.32	0.63646	3211.32	1.61722
	3209.39	-0.16511	3209.39	0.63719	3209.39	1.61491
	3207.46	-0.16543	3207.46	0.63795	3207.46	1.61265
	3205.53	-0.16736	3205.53	0.63869	3205.53	1.61005
	3203.61	-0.16978	3203.61	0.63932	3203.61	1.60734
	3201.68	-0.17235	3201.68	0.63993	3201.68	1.60467
	3199.75	-0.17396	3199.75	0.6405	3199.75	1.60213
	3197.82	-0.17219	3197.82	0.64088	3197.82	1.60021
	3195.89	-0.16962	3195.89	0.64117	3195.89	1.59862
	3193.96	-0.17042	3193.96	0.64157	3193.96	1.59657
	3192.03	-0.17316	3192.03	0.64204	3192.03	1.59416
	3190.1	-0.17493	3190.1	0.64246	3190.1	1.59184
	3188.18	-0.17638	3188.18	0.6428	3188.18	1.58957
	3186.25	-0.17654	3186.25	0.64288	3186.25	1.5875
	3184.32	-0.17509	3184.32	0.64277	3184.32	1.58571
	3182.39	-0.17557	3182.39	0.64284	3182.39	1.58368
	3180.46	-0.17863	3180.46	0.64307	3180.46	1.58127
	3178.53	-0.17895	3178.53	0.64299	3178.53	1.57944
	3176.6	-0.1767	3176.6	0.64263	3176.6	1.57809
	3174.67	-0.17734	3174.67	0.6425	3174.67	1.57628
	3172.75	-0.17992	3172.75	0.64252	3172.75	1.57405
	3170.82	-0.18153	3170.82	0.64244	3170.82	1.57187
	3168.89	-0.18249	3168.89	0.64227	3168.89	1.56988
	3166.96	-0.18297	3166.96	0.64206	3166.96	1.56801
	3165.03	-0.18378	3165.03	0.64189	3165.03	1.56611
	3163.1	-0.1841	3163.1	0.64174	3163.1	1.56419
	3161.17	-0.18362	3161.17	0.64149	3161.17	1.56229
	3159.24	-0.18281	3159.24	0.64113	3159.24	1.56037
	3157.32	-0.18265	3157.32	0.6409	3157.32	1.55839
	3155.39	-0.18249	3155.39	0.64079	3155.39	1.55631
	3153.46	-0.18281	3153.46	0.64065	3153.46	1.55426
	3151.53	-0.18378	3151.53	0.6402	3151.53	1.55221
	3149.6	-0.18474	3149.6	0.63949	3149.6	1.55013
	3147.67	-0.18571	3147.67	0.63873	3147.67	1.54801
	3145.74	-0.18635	3145.74	0.6381	3145.74	1.54585
	3143.81	-0.18619	3143.81	0.63761	3143.81	1.54371
	3141.89	-0.18555	3141.89	0.63728	3141.89	1.54152
	3139.96	-0.18587	3139.96	0.63702	3139.96	1.5393
	3138.03	-0.18861	3138.03	0.63656	3138.03	1.53689
	3136.1	-0.19327	3136.1	0.63591	3136.1	1.53429
	3134.17	-0.19488	3134.17	0.63517	3134.17	1.53203
	3132.24	-0.19134	3132.24	0.63454	3132.24	1.5304
	3130.31	-0.18989	3130.31	0.63424	3130.31	1.52839
	3128.39	-0.19279	3128.39	0.63399	3128.39	1.52577
	3126.46	-0.1944	3126.46	0.63351	3126.46	1.5234
	3124.53	-0.19327	3124.53	0.63304	3124.53	1.52142
	3122.6	-0.19022	3122.6	0.63266	3122.6	1.51968
	3120.67	-0.18812	3120.67	0.63229	3120.67	1.51798
	3118.74	-0.18877	3118.74	0.63176	3118.74	1.51601
	3116.81	-0.18941	3116.81	0.63085	3116.81	1.5142
	3114.88	-0.18893	3114.88	0.62955	3114.88	1.51275
	3112.96	-0.18941	3112.96	0.6282	3112.96	1.51124
	3111.03	-0.19005	3111.03	0.62698	3111.03	1.5097
	3109.1	-0.18989	3109.1	0.62571	3109.1	1.5084
	3107.17	-0.1907	3107.17	0.62418	3107.17	1.50721
	3105.24	-0.19376	3105.24	0.62253	3105.24	1.50568
	3103.31	-0.1952	3103.31	0.62095	3103.31	1.5042
	3101.38	-0.19199	3101.38	0.61935	3101.38	1.50348
	3099.45	-0.18973	3099.45	0.61763	3099.45	1.50299
	3097.53	-0.19166	3097.53	0.61579	3097.53	1.50213
	3095.6	-0.19182	3095.6	0.61377	3095.6	1.50162
	3093.67	-0.18941	3093.67	0.61192	3093.67	1.50149
	3091.74	-0.18909	3091.74	0.61049	3091.74	1.50098
	3089.81	-0.1907	3089.81	0.60905	3089.81	1.50021
	3087.88	-0.1915	3087.88	0.6073	3087.88	1.49968
	3085.95	-0.19166	3085.95	0.60551	3085.95	1.4993
	3084.02	-0.19279	3084.02	0.60387	3084.02	1.49875
	3082.1	-0.19392	3082.1	0.60225	3082.1	1.4982
	3080.17	-0.19247	3080.17	0.60042	3080.17	1.49809
	3078.24	-0.19054	3078.24	0.59846	3078.24	1.49816
	3076.31	-0.19118	3076.31	0.59644	3076.31	1.49783
	3074.38	-0.19295	3074.38	0.59441	3074.38	1.49699
	3072.45	-0.19376	3072.45	0.59252	3072.45	1.49586
	3070.52	-0.19472	3070.52	0.59088	3070.52	1.49447
	3068.59	-0.19569	3068.59	0.58936	3068.59	1.49293
	3066.67	-0.19424	3066.67	0.58761	3066.67	1.49176
	3064.74	-0.19118	3064.74	0.58542	3064.74	1.49112
	3062.81	-0.19038	3062.81	0.58319	3062.81	1.49017
	3060.88	-0.19231	3060.88	0.58117	3060.88	1.48849
	3058.95	-0.19311	3058.95	0.57931	3058.95	1.48668
	3057.02	-0.19086	3057.02	0.57731	3057.02	1.48536
	3055.09	-0.18812	3055.09	0.57502	3055.09	1.48441
	3053.17	-0.1878	3053.17	0.57276	3053.17	1.48308
	3051.24	-0.18909	3051.24	0.57059	3051.24	1.48147
	3049.31	-0.18845	3049.31	0.56811	3049.31	1.48039
	3047.38	-0.18651	3047.38	0.56545	3047.38	1.47984
	3045.45	-0.18635	3045.45	0.56301	3045.45	1.47909
	3043.52	-0.18796	3043.52	0.5605	3043.52	1.47823
	3041.59	-0.18909	3041.59	0.55755	3041.59	1.47759
	3039.66	-0.19022	3039.66	0.55421	3039.66	1.47712
	3037.74	-0.19199	3037.74	0.55071	3037.74	1.47668
	3035.81	-0.1936	3035.81	0.5473	3035.81	1.47622
	3033.88	-0.19472	3033.88	0.54365	3033.88	1.476
	3031.95	-0.1936	3031.95	0.53929	3031.95	1.47651
	3030.02	-0.1915	3030.02	0.53439	3030.02	1.47743
	3028.09	-0.19166	3028.09	0.52944	3028.09	1.47776
	3026.16	-0.19215	3026.16	0.52423	3026.16	1.47768
	3024.23	-0.19118	3024.23	0.51846	3024.23	1.47776
	3022.31	-0.1907	3022.31	0.51208	3022.31	1.4779
	3020.38	-0.19086	3020.38	0.5053	3020.38	1.47783
	3018.45	-0.19086	3018.45	0.49818	3018.45	1.47763
	3016.52	-0.19086	3016.52	0.49074	3016.52	1.47735
	3014.59	-0.19086	3014.59	0.48316	3014.59	1.47697
	3012.66	-0.18989	3012.66	0.47568	3012.66	1.47666
	3010.73	-0.18877	3010.73	0.46865	3010.73	1.47635
	3008.8	-0.19022	3008.8	0.4626	3008.8	1.47549
	3006.88	-0.19327	3006.88	0.45791	3006.88	1.47392
	3004.95	-0.19456	3004.95	0.4542	3004.95	1.47214
	3003.02	-0.19408	3003.02	0.45114	3003.02	1.47028
	3001.09	-0.19424	3001.09	0.44893	3001.09	1.46794
	2999.16	-0.19456	2999.16	0.44771	2999.16	1.46494
	2997.23	-0.19504	2997.23	0.44727	2997.23	1.4615
	2995.3	-0.19488	2995.3	0.44723	2995.3	1.45777
	2993.37	-0.19424	2993.37	0.44733	2993.37	1.45371
	2991.45	-0.19537	2991.45	0.44716	2991.45	1.44892
	2989.52	-0.19746	2989.52	0.44603	2989.52	1.44338
	2987.59	-0.19826	2987.59	0.44354	2987.59	1.43724
	2985.66	-0.19891	2985.66	0.4396	2985.66	1.43025
	2983.73	-0.20035	2983.73	0.434	2983.73	1.42206
	2981.8	-0.20164	2981.8	0.42623	2981.8	1.41275
	2979.87	-0.20357	2979.87	0.41551	2979.87	1.40233
	2977.94	-0.20727	2977.94	0.40144	2977.94	1.39063
	2976.02	-0.21194	2976.02	0.38387	2976.02	1.3773
	2974.09	-0.21773	2974.09	0.36258	2974.09	1.36221
	2972.16	-0.22514	2972.16	0.33741	2972.16	1.34543
	2970.23	-0.23399	2970.23	0.30899	2970.23	1.32729
	2968.3	-0.24268	2968.3	0.27851	2968.3	1.30871
	2966.37	-0.24863	2966.37	0.24776	2966.37	1.29112
	2964.44	-0.25185	2964.44	0.21893	2964.44	1.27589
	2962.52	-0.25362	2962.52	0.19395	2962.52	1.26393
	2960.59	-0.25459	2960.59	0.17434	2960.59	1.25588
	2958.66	-0.2541	2958.66	0.16147	2958.66	1.25215
	2956.73	-0.25185	2956.73	0.15639	2956.73	1.25296
	2954.8	-0.24799	2954.8	0.15902	2954.8	1.25784
	2952.87	-0.2438	2952.87	0.16734	2952.87	1.26501
	2950.94	-0.2401	2950.94	0.17724	2950.94	1.27168
	2949.01	-0.23608	2949.01	0.18432	2949.01	1.27516
	2947.09	-0.23334	2947.09	0.18535	2947.09	1.27411
	2945.16	-0.23383	2945.16	0.17903	2945.16	1.26857
	2943.23	-0.23769	2943.23	0.16576	2943.23	1.25965
	2941.3	-0.24348	2941.3	0.14704	2941.3	1.24853
	2939.37	-0.24992	2939.37	0.12503	2939.37	1.23621
	2937.44	-0.25668	2937.44	0.10201	2937.44	1.22396
	2935.51	-0.26344	2935.51	0.08025	2935.51	1.21326
	2933.58	-0.26939	2933.58	0.06207	2933.58	1.20525
	2931.66	-0.27438	2931.66	0.04922	2931.66	1.20059
	2929.73	-0.28017	2929.73	0.04221	2929.73	1.19949
	2927.8	-0.28661	2927.8	0.04048	2927.8	1.20183
	2925.87	-0.29176	2925.87	0.04345	2925.87	1.20723
	2923.94	-0.29482	2923.94	0.05061	2923.94	1.2152
	2922.01	-0.29562	2922.01	0.06157	2922.01	1.2256
	2920.08	-0.29321	2920.08	0.07618	2920.08	1.2384
	2918.15	-0.28758	2918.15	0.09457	2918.15	1.25321
	2916.23	-0.27969	2916.23	0.11665	2916.23	1.26938
	2914.3	-0.27068	2914.3	0.14184	2914.3	1.28607
	2912.37	-0.26199	2912.37	0.16882	2912.37	1.3026
	2910.44	-0.25523	2910.44	0.19593	2910.44	1.31862
	2908.51	-0.25024	2908.51	0.22204	2908.51	1.334
	2906.58	-0.24541	2906.58	0.24679	2906.58	1.34855
	2904.65	-0.24139	2904.65	0.26986	2904.65	1.36214
	2902.72	-0.23865	2902.72	0.29096	2902.72	1.37479
	2900.8	-0.23608	2900.8	0.31023	2900.8	1.38657
	2898.87	-0.23222	2898.87	0.32816	2898.87	1.3975
	2896.94	-0.22836	2896.94	0.34509	2896.94	1.40769
	2895.01	-0.22594	2895.01	0.36106	2895.01	1.41745
	2893.08	-0.22465	2893.08	0.37593	2893.08	1.42661
	2891.15	-0.22288	2891.15	0.38935	2891.15	1.43453
	2889.22	-0.22047	2889.22	0.4007	2889.22	1.44064
	2887.3	-0.21822	2887.3	0.40929	2887.3	1.44431
	2885.37	-0.21612	2885.37	0.41422	2885.37	1.44481
	2883.44	-0.21516	2883.44	0.41441	2883.44	1.44144
	2881.51	-0.21564	2881.51	0.4087	2881.51	1.43354
	2879.58	-0.21645	2879.58	0.39634	2879.58	1.42113
	2877.65	-0.21645	2877.65	0.37806	2877.65	1.40569
	2875.72	-0.21564	2875.72	0.35752	2875.72	1.39083
	2873.79	-0.21516	2873.79	0.34082	2873.79	1.38119
	2871.87	-0.21629	2871.87	0.33231	2871.87	1.37856
	2869.94	-0.21822	2869.94	0.33024	2869.94	1.37942
	2868.01	-0.22031	2868.01	0.32805	2868.01	1.37777
	2866.08	-0.22304	2866.08	0.31988	2866.08	1.37031
	2864.15	-0.22642	2864.15	0.30457	2864.15	1.35795
	2862.22	-0.23045	2862.22	0.28538	2862.22	1.34442
	2860.29	-0.2356	2860.29	0.26794	2860.29	1.33422
	2858.36	-0.24203	2858.36	0.2576	2858.36	1.33096
	2856.44	-0.24751	2856.44	0.25775	2856.44	1.33639
	2854.51	-0.25105	2854.51	0.26958	2854.51	1.35091
	2852.58	-0.25233	2852.58	0.29292	2852.58	1.37435
	2850.65	-0.25024	2850.65	0.32652	2850.65	1.40557
	2848.72	-0.2438	2848.72	0.36799	2848.72	1.44212
	2846.79	-0.23479	2846.79	0.41334	2846.79	1.48006
	2844.86	-0.2253	2844.86	0.45782	2844.86	1.51526
	2842.93	-0.21612	2842.93	0.49753	2842.93	1.54483
	2841.01	-0.20808	2841.01	0.53045	2841.01	1.56799
	2839.08	-0.20229	2839.08	0.5565	2839.08	1.5856
	2837.15	-0.19955	2837.15	0.57664	2837.15	1.59919
	2835.22	-0.19842	2835.22	0.59222	2835.22	1.60992
	2833.29	-0.19794	2833.29	0.60446	2833.29	1.61859
	2831.36	-0.1973	2831.36	0.61434	2831.36	1.62583
	2829.43	-0.19665	2829.43	0.62262	2829.43	1.63208
	2827.5	-0.19617	2827.5	0.62984	2827.5	1.63755
	2825.58	-0.19553	2825.58	0.63629	2825.58	1.64254
	2823.65	-0.19472	2823.65	0.64212	2823.65	1.64719
	2821.72	-0.19456	2821.72	0.64743	2821.72	1.65159
	2819.79	-0.19504	2819.79	0.65223	2819.79	1.65565
	2817.86	-0.19537	2817.86	0.65657	2817.86	1.65951
	2815.93	-0.19537	2815.93	0.66047	2815.93	1.66326
	2814	-0.19488	2814	0.66398	2814	1.66695
	2812.07	-0.19424	2812.07	0.66717	2812.07	1.67052
	2810.15	-0.19408	2810.15	0.67016	2810.15	1.67401
	2808.22	-0.19472	2808.22	0.67313	2808.22	1.67754
	2806.29	-0.19488	2806.29	0.67614	2806.29	1.68107
	2804.36	-0.19456	2804.36	0.67921	2804.36	1.68445
	2802.43	-0.19424	2802.43	0.68235	2802.43	1.68749
	2800.5	-0.19376	2800.5	0.68564	2800.5	1.69023
	2798.57	-0.19343	2798.57	0.68907	2798.57	1.6927
	2796.65	-0.19327	2796.65	0.6925	2796.65	1.69515
	2794.72	-0.19295	2794.72	0.69585	2794.72	1.69751
	2792.79	-0.19231	2792.79	0.69914	2792.79	1.69961
	2790.86	-0.1915	2790.86	0.70234	2790.86	1.7014
	2788.93	-0.19134	2788.93	0.70548	2788.93	1.70303
	2787	-0.19215	2787	0.7086	2787	1.70462
	2785.07	-0.19279	2785.07	0.71171	2785.07	1.70614
	2783.14	-0.19247	2783.14	0.71475	2783.14	1.70755
	2781.22	-0.19182	2781.22	0.71761	2781.22	1.70879
	2779.29	-0.19086	2779.29	0.72033	2779.29	1.70989
	2777.36	-0.18941	2777.36	0.72296	2777.36	1.71082
	2775.43	-0.18845	2775.43	0.72549	2775.43	1.71153
	2773.5	-0.18877	2773.5	0.72787	2773.5	1.71219
	2771.57	-0.19005	2771.57	0.7301	2771.57	1.71283
	2769.64	-0.19118	2769.64	0.73212	2769.64	1.71336
	2767.71	-0.19166	2767.71	0.73398	2767.71	1.71384
	2765.79	-0.19199	2765.79	0.7357	2765.79	1.71422
	2763.86	-0.19247	2763.86	0.73728	2763.86	1.71437
	2761.93	-0.19295	2761.93	0.73872	2761.93	1.71433
	2760	-0.19343	2760	0.74004	2760	1.71415
	2758.07	-0.1936	2758.07	0.74129	2758.07	1.71391
	2756.14	-0.19392	2756.14	0.74242	2756.14	1.71356
	2754.21	-0.19424	2754.21	0.74337	2754.21	1.71305
	2752.28	-0.19376	2752.28	0.74411	2752.28	1.71241
	2750.36	-0.19247	2750.36	0.74466	2750.36	1.71179
	2748.43	-0.19215	2748.43	0.74499	2748.43	1.71128
	2746.5	-0.19263	2746.5	0.74514	2746.5	1.71104
	2744.57	-0.19263	2744.57	0.74508	2744.57	1.711
	2742.64	-0.19199	2742.64	0.7448	2742.64	1.71095
	2740.71	-0.19038	2740.71	0.74438	2740.71	1.71086
	2738.78	-0.18877	2738.78	0.74385	2738.78	1.71078
	2736.85	-0.18796	2736.85	0.74327	2736.85	1.71062
	2734.93	-0.18828	2734.93	0.7427	2734.93	1.71051
	2733	-0.18877	2733	0.74228	2733	1.71056
	2731.07	-0.18861	2731.07	0.74206	2731.07	1.71084
	2729.14	-0.18748	2729.14	0.74211	2729.14	1.71137
	2727.21	-0.18651	2727.21	0.74249	2727.21	1.71201
	2725.28	-0.18668	2725.28	0.74305	2725.28	1.71263
	2723.35	-0.1878	2723.35	0.7436	2723.35	1.71318
	2721.43	-0.18909	2721.43	0.74404	2721.43	1.71356
	2719.5	-0.18989	2719.5	0.74436	2719.5	1.7136
	2717.57	-0.19038	2717.57	0.7447	2717.57	1.71334
	2715.64	-0.19102	2715.64	0.7451	2715.64	1.7129
	2713.71	-0.19166	2713.71	0.74558	2713.71	1.71234
	2711.78	-0.19182	2711.78	0.74611	2711.78	1.71168
	2709.85	-0.19182	2709.85	0.74661	2709.85	1.71086
	2707.92	-0.19199	2707.92	0.74704	2707.92	1.70989
	2706	-0.19215	2706	0.74729	2706	1.70877
	2704.07	-0.19215	2704.07	0.7475	2704.07	1.70749
	2702.14	-0.19199	2702.14	0.74773	2702.14	1.70605
	2700.21	-0.19182	2700.21	0.74788	2700.21	1.70446
	2698.28	-0.19134	2698.28	0.7479	2698.28	1.70272
	2696.35	-0.19102	2696.35	0.74781	2696.35	1.70089
	2694.42	-0.1907	2694.42	0.74775	2694.42	1.69897
	2692.49	-0.19054	2692.49	0.74775	2692.49	1.69689
	2690.57	-0.19038	2690.57	0.74771	2690.57	1.69467
	2688.64	-0.19022	2688.64	0.7476	2688.64	1.69239
	2686.71	-0.18925	2686.71	0.74737	2686.71	1.69019
	2684.78	-0.1878	2684.78	0.74693	2684.78	1.68802
	2682.85	-0.18668	2682.85	0.74632	2682.85	1.68595
	2680.92	-0.18619	2680.92	0.74554	2680.92	1.68407
	2678.99	-0.18651	2678.99	0.74461	2678.99	1.68262
	2677.06	-0.18732	2677.06	0.7435	2677.06	1.6816
	2675.14	-0.18812	2675.14	0.7423	2675.14	1.68103
	2673.21	-0.18893	2673.21	0.74105	2673.21	1.68087
	2671.28	-0.18973	2671.28	0.73979	2671.28	1.68111
	2669.35	-0.19054	2669.35	0.73857	2669.35	1.68175
	2667.42	-0.19118	2667.42	0.73737	2667.42	1.68275
	2665.49	-0.1915	2665.49	0.73623	2665.49	1.68405
	2663.56	-0.19134	2663.56	0.7352	2663.56	1.68557
	2661.63	-0.19134	2661.63	0.73425	2661.63	1.68723
	2659.71	-0.1915	2659.71	0.73326	2659.71	1.68895
	2657.78	-0.19182	2657.78	0.73227	2657.78	1.69065
	2655.85	-0.19182	2655.85	0.73124	2655.85	1.69233
	2653.92	-0.19134	2653.92	0.73025	2653.92	1.69405
	2651.99	-0.1907	2651.99	0.72932	2651.99	1.69581
	2650.06	-0.19022	2650.06	0.72842	2650.06	1.6976
	2648.13	-0.19005	2648.13	0.72745	2648.13	1.69932
	2646.2	-0.18989	2646.2	0.7265	2646.2	1.70096
	2644.28	-0.18925	2644.28	0.72557	2644.28	1.70259
	2642.35	-0.18828	2642.35	0.7246	2642.35	1.70422
	2640.42	-0.18732	2640.42	0.72368	2640.42	1.70581
	2638.49	-0.18684	2638.49	0.72277	2638.49	1.70738
	2636.56	-0.18684	2636.56	0.72187	2636.56	1.70897
	2634.63	-0.187	2634.63	0.72098	2634.63	1.71064
	2632.7	-0.187	2632.7	0.72012	2632.7	1.71241
	2630.78	-0.18716	2630.78	0.71932	2630.78	1.71415
	2628.85	-0.18764	2628.85	0.71854	2628.85	1.71587
	2626.92	-0.18828	2626.92	0.71776	2626.92	1.71762
	2624.99	-0.18893	2624.99	0.71702	2624.99	1.71934
	2623.06	-0.18957	2623.06	0.71637	2623.06	1.72104
	2621.13	-0.18989	2621.13	0.7158	2621.13	1.72261
	2619.2	-0.18941	2619.2	0.71527	2619.2	1.72402
	2617.27	-0.18861	2617.27	0.71483	2617.27	1.72532
	2615.35	-0.18796	2615.35	0.71458	2615.35	1.72651
	2613.42	-0.18796	2613.42	0.71441	2613.42	1.72766
	2611.49	-0.18796	2611.49	0.71424	2611.49	1.72881
	2609.56	-0.1878	2609.56	0.71409	2609.56	1.73
	2607.63	-0.18764	2607.63	0.71403	2607.63	1.73128
	2605.7	-0.18732	2605.7	0.71407	2605.7	1.73269
	2603.77	-0.18684	2603.77	0.71426	2603.77	1.73417
	2601.84	-0.18635	2601.84	0.71451	2601.84	1.73558
	2599.92	-0.18651	2599.92	0.71477	2599.92	1.737
	2597.99	-0.187	2597.99	0.71502	2597.99	1.73839
	2596.06	-0.18716	2596.06	0.71538	2596.06	1.73973
	2594.13	-0.18619	2594.13	0.71586	2594.13	1.74097
	2592.2	-0.18539	2592.2	0.71645	2592.2	1.74207
	2590.27	-0.18539	2590.27	0.71719	2590.27	1.74302
	2588.34	-0.18587	2588.34	0.71814	2588.34	1.74384
	2586.41	-0.18635	2586.41	0.71923	2586.41	1.74452
	2584.49	-0.18619	2584.49	0.72045	2584.49	1.74518
	2582.56	-0.18555	2582.56	0.72178	2582.56	1.74589
	2580.63	-0.18491	2580.63	0.72323	2580.63	1.74666
	2578.7	-0.18474	2578.7	0.72486	2578.7	1.74741
	2576.77	-0.18442	2576.77	0.72656	2576.77	1.74816
	2574.84	-0.18394	2574.84	0.72833	2574.84	1.74898
	2572.91	-0.18362	2572.91	0.73002	2572.91	1.74995
	2570.98	-0.1833	2570.98	0.73166	2570.98	1.75105
	2569.06	-0.18313	2569.06	0.7333	2569.06	1.75233
	2567.13	-0.18281	2567.13	0.73486	2567.13	1.75383
	2565.2	-0.18297	2565.2	0.73627	2565.2	1.75553
	2563.27	-0.1833	2563.27	0.73756	2563.27	1.75743
	2561.34	-0.1833	2561.34	0.73874	2561.34	1.75953
	2559.41	-0.18249	2559.41	0.7399	2559.41	1.76182
	2557.48	-0.18217	2557.48	0.74101	2557.48	1.76423
	2555.56	-0.18297	2555.56	0.74211	2555.56	1.76664
	2553.63	-0.18442	2553.63	0.74318	2553.63	1.76911
	2551.7	-0.18491	2551.7	0.74426	2551.7	1.77171
	2549.77	-0.18442	2549.77	0.74537	2549.77	1.77451
	2547.84	-0.18378	2547.84	0.74657	2547.84	1.77736
	2545.91	-0.18378	2545.91	0.74781	2545.91	1.78014
	2543.98	-0.18394	2543.98	0.74912	2543.98	1.78301
	2542.05	-0.1841	2542.05	0.75049	2542.05	1.78601
	2540.13	-0.1841	2540.13	0.75192	2540.13	1.78912
	2538.2	-0.18394	2538.2	0.75344	2538.2	1.7923
	2536.27	-0.1833	2536.27	0.75496	2536.27	1.79559
	2534.34	-0.18281	2534.34	0.75653	2534.34	1.79897
	2532.41	-0.18265	2532.41	0.75809	2532.41	1.80241
	2530.48	-0.18233	2530.48	0.75965	2530.48	1.80579
	2528.55	-0.18217	2528.55	0.76125	2528.55	1.80914
	2526.62	-0.18217	2526.62	0.76287	2526.62	1.81243
	2524.7	-0.18233	2524.7	0.7645	2524.7	1.81572
	2522.77	-0.18233	2522.77	0.7661	2522.77	1.81896
	2520.84	-0.18265	2520.84	0.76774	2520.84	1.82227
	2518.91	-0.18297	2518.91	0.76943	2518.91	1.82574
	2516.98	-0.18297	2516.98	0.77113	2516.98	1.82934
	2515.05	-0.18281	2515.05	0.77286	2515.05	1.83304
	2513.12	-0.18297	2513.12	0.77461	2513.12	1.83682
	2511.19	-0.18297	2511.19	0.77648	2511.19	1.84061
	2509.27	-0.18281	2509.27	0.7785	2509.27	1.84434
	2507.34	-0.18265	2507.34	0.78067	2507.34	1.84801
	2505.41	-0.18233	2505.41	0.78295	2505.41	1.85158
	2503.48	-0.18201	2503.48	0.78543	2503.48	1.85505
	2501.55	-0.18169	2501.55	0.78817	2501.55	1.8584
	2499.62	-0.1812	2499.62	0.7911	2499.62	1.86165
	2497.69	-0.18088	2497.69	0.7942	2497.69	1.86471
	2495.76	-0.18136	2495.76	0.79742	2495.76	1.86765
	2493.84	-0.18249	2493.84	0.80075	2493.84	1.87047
	2491.91	-0.18281	2491.91	0.80422	2491.91	1.87325
	2489.98	-0.18265	2489.98	0.80776	2489.98	1.87601
	2488.05	-0.18249	2488.05	0.81138	2488.05	1.87866
	2486.12	-0.18265	2486.12	0.81507	2486.12	1.88113
	2484.19	-0.18265	2484.19	0.81871	2484.19	1.88349
	2482.26	-0.18249	2482.26	0.82234	2482.26	1.88577
	2480.33	-0.18249	2480.33	0.82589	2480.33	1.88793
	2478.41	-0.18249	2478.41	0.82943	2478.41	1.88992
	2476.48	-0.18265	2476.48	0.83291	2476.48	1.89184
	2474.55	-0.18281	2474.55	0.8363	2474.55	1.89373
	2472.62	-0.18265	2472.62	0.83967	2472.62	1.89563
	2470.69	-0.18233	2470.69	0.84291	2470.69	1.89755
	2468.76	-0.18153	2468.76	0.84599	2468.76	1.89952
	2466.83	-0.18056	2466.83	0.84898	2466.83	1.90153
	2464.91	-0.17992	2464.91	0.85189	2464.91	1.90349
	2462.98	-0.17992	2462.98	0.85479	2462.98	1.90532
	2461.05	-0.18024	2461.05	0.85762	2461.05	1.90709
	2459.12	-0.1804	2459.12	0.8604	2459.12	1.90887
	2457.19	-0.18088	2457.19	0.86315	2457.19	1.91062
	2455.26	-0.18169	2455.26	0.86591	2455.26	1.9123
	2453.33	-0.18217	2453.33	0.86872	2453.33	1.91395
	2451.4	-0.18233	2451.4	0.87147	2451.4	1.91565
	2449.48	-0.18265	2449.48	0.87421	2449.48	1.9173
	2447.55	-0.18281	2447.55	0.87685	2447.55	1.91898
	2445.62	-0.18281	2445.62	0.87948	2445.62	1.92064
	2443.69	-0.18249	2443.69	0.88213	2443.69	1.92223
	2441.76	-0.18281	2441.76	0.88477	2441.76	1.92379
	2439.83	-0.18297	2439.83	0.88727	2439.83	1.9254
	2437.9	-0.18233	2437.9	0.88963	2437.9	1.9271
	2435.97	-0.18153	2435.97	0.89195	2435.97	1.92878
	2434.05	-0.18153	2434.05	0.89426	2434.05	1.93039
	2432.12	-0.18153	2432.12	0.89654	2432.12	1.93198
	2430.19	-0.1812	2430.19	0.89877	2430.19	1.93355
	2428.26	-0.18088	2428.26	0.90098	2428.26	1.93505
	2426.33	-0.1812	2426.33	0.90315	2426.33	1.9364
	2424.4	-0.18201	2424.4	0.90526	2424.4	1.93756
	2422.47	-0.18297	2422.47	0.90734	2422.47	1.93865
	2420.54	-0.18346	2420.54	0.90947	2420.54	1.93971
	2418.62	-0.1833	2418.62	0.91162	2418.62	1.94081
	2416.69	-0.18265	2416.69	0.91377	2416.69	1.94193
	2414.76	-0.18249	2414.76	0.91585	2414.76	1.94293
	2412.83	-0.1833	2412.83	0.91794	2412.83	1.94381
	2410.9	-0.18426	2410.9	0.91998	2410.9	1.94465
	2408.97	-0.18474	2408.97	0.92198	2408.97	1.94553
	2407.04	-0.18491	2407.04	0.9239	2407.04	1.94646
	2405.11	-0.18523	2405.11	0.92573	2405.11	1.94739
	2403.19	-0.18523	2403.19	0.9275	2403.19	1.94838
	2401.26	-0.18474	2401.26	0.92925	2401.26	1.94953
	2399.33	-0.18442	2399.33	0.93093	2399.33	1.95072
	2397.4	-0.18474	2397.4	0.93251	2397.4	1.95189
	2395.47	-0.18523	2395.47	0.93397	2395.47	1.95301
	2393.54	-0.18635	2393.54	0.93538	2393.54	1.95405
	2391.61	-0.18893	2391.61	0.93677	2391.61	1.95489
	2389.69	-0.1944	2389.69	0.93824	2389.69	1.95515
	2387.76	-0.20663	2387.76	0.93982	2387.76	1.9541
	2385.83	-0.23077	2385.83	0.94161	2385.83	1.95078
	2383.9	-0.26955	2383.9	0.94357	2383.9	1.94463
	2381.97	-0.32089	2381.97	0.94566	2381.97	1.93604
	2380.04	-0.37995	2380.04	0.94774	2380.04	1.92593
	2378.11	-0.44351	2378.11	0.94968	2378.11	1.91505
	2376.18	-0.51143	2376.18	0.95145	2376.18	1.90331
	2374.26	-0.58658	2374.26	0.9532	2374.26	1.8902
	2372.33	-0.6693	2372.33	0.95495	2372.33	1.87586
	2370.4	-0.75555	2370.4	0.95663	2370.4	1.86107
	2368.47	-0.83923	2368.47	0.95815	2368.47	1.84684
	2366.54	-0.91342	2366.54	0.95964	2366.54	1.83417
	2364.61	-0.96894	2364.61	0.96112	2364.61	1.82461
	2362.68	-0.99855	2362.68	0.96207	2362.68	1.81947
	2360.75	-1	2360.75	0.96181	2360.75	1.81951
	2358.83	-0.96524	2358.83	0.96047	2358.83	1.8258
	2356.9	-0.88751	2356.9	0.95889	2356.9	1.83944
	2354.97	-0.77905	2354.97	0.9576	2354.97	1.85858
	2353.04	-0.65996	2353.04	0.95632	2353.04	1.88005
	2351.11	-0.58014	2351.11	0.95634	2351.11	1.89559
	2349.18	-0.58867	2349.18	0.95899	2349.18	1.89621
	2347.25	-0.66833	2347.25	0.9628	2347.25	1.88378
	2345.32	-0.75652	2345.32	0.96485	2345.32	1.86835
	2343.4	-0.79192	2343.4	0.96424	2343.4	1.86116
	2341.47	-0.78146	2341.47	0.9635	2341.47	1.86244
	2339.54	-0.75925	2339.54	0.96348	2339.54	1.86637
	2337.61	-0.7393	2337.61	0.96373	2337.61	1.87005
	2335.68	-0.72594	2335.68	0.9644	2335.68	1.87286
	2333.75	-0.71886	2333.75	0.96544	2333.75	1.875
	2331.82	-0.70776	2331.82	0.96634	2331.82	1.8776
	2329.89	-0.68233	2329.89	0.96689	2329.89	1.88224
	2327.97	-0.65143	2327.97	0.96761	2327.97	1.88789
	2326.04	-0.62536	2326.04	0.96864	2326.04	1.89312
	2324.11	-0.59768	2324.11	0.9694	2324.11	1.89881
	2322.18	-0.55858	2322.18	0.96952	2322.18	1.90651
	2320.25	-0.51159	2320.25	0.96946	2320.25	1.91583
	2318.32	-0.47023	2318.32	0.96977	2318.32	1.92448
	2316.39	-0.44335	2316.39	0.97062	2316.39	1.93072
	2314.46	-0.42823	2314.46	0.97161	2314.46	1.93478
	2312.54	-0.41358	2312.54	0.97247	2312.54	1.93834
	2310.61	-0.39379	2310.61	0.97325	2310.61	1.9426
	2308.68	-0.36997	2308.68	0.97416	2308.68	1.94769
	2306.75	-0.34567	2306.75	0.97525	2306.75	1.95312
	2304.82	-0.32556	2304.82	0.97649	2304.82	1.95778
	2302.89	-0.31204	2302.89	0.9778	2302.89	1.96098
	2300.96	-0.30093	2300.96	0.97902	2300.96	1.96343
	2299.04	-0.28919	2299.04	0.98014	2299.04	1.96588
	2297.11	-0.2776	2297.11	0.98119	2297.11	1.96824
	2295.18	-0.26617	2295.18	0.98216	2295.18	1.97049
	2293.25	-0.25426	2293.25	0.983	2293.25	1.97281
	2291.32	-0.2422	2291.32	0.98363	2291.32	1.97504
	2289.39	-0.23061	2289.39	0.98416	2289.39	1.97709
	2287.46	-0.21983	2287.46	0.9846	2287.46	1.97901
	2285.53	-0.21114	2285.53	0.98486	2285.53	1.98053
	2283.61	-0.20792	2283.61	0.98494	2283.61	1.98109
	2281.68	-0.21001	2281.68	0.98483	2281.68	1.98064
	2279.75	-0.21387	2279.75	0.98456	2279.75	1.97978
	2277.82	-0.21693	2277.82	0.98418	2277.82	1.97903
	2275.89	-0.21934	2275.89	0.98368	2275.89	1.97846
	2273.96	-0.22111	2273.96	0.98309	2273.96	1.97802
	2272.03	-0.2224	2272.03	0.98254	2272.03	1.97775
	2270.1	-0.22353	2270.1	0.98214	2270.1	1.97764
	2268.18	-0.22417	2268.18	0.98195	2268.18	1.97773
	2266.25	-0.22417	2266.25	0.98203	2266.25	1.97797
	2264.32	-0.22353	2264.32	0.98237	2264.32	1.97833
	2262.39	-0.22288	2262.39	0.98285	2262.39	1.97881
	2260.46	-0.2216	2260.46	0.98349	2260.46	1.97945
	2258.53	-0.21983	2258.53	0.9842	2258.53	1.98018
	2256.6	-0.21822	2256.6	0.9849	2256.6	1.98089
	2254.67	-0.21645	2254.67	0.98545	2254.67	1.98168
	2252.75	-0.21435	2252.75	0.98593	2252.75	1.9825
	2250.82	-0.21226	2250.82	0.98629	2250.82	1.98325
	2248.89	-0.20985	2248.89	0.9865	2248.89	1.98391
	2246.96	-0.20776	2246.96	0.98667	2246.96	1.98453
	2245.03	-0.20631	2245.03	0.98667	2245.03	1.9851
	2243.1	-0.20518	2243.1	0.98656	2243.1	1.98559
	2241.17	-0.20438	2241.17	0.98635	2241.17	1.98594
	2239.24	-0.20373	2239.24	0.98604	2239.24	1.98621
	2237.32	-0.20341	2237.32	0.98561	2237.32	1.98643
	2235.39	-0.20325	2235.39	0.98521	2235.39	1.98656
	2233.46	-0.20341	2233.46	0.98486	2233.46	1.9866
	2231.53	-0.20357	2231.53	0.98454	2231.53	1.98665
	2229.6	-0.20357	2229.6	0.98437	2229.6	1.98676
	2227.67	-0.20389	2227.67	0.98435	2227.67	1.98682
	2225.74	-0.20486	2225.74	0.98446	2225.74	1.98687
	2223.82	-0.20583	2223.82	0.98467	2223.82	1.98693
	2221.89	-0.20679	2221.89	0.98496	2221.89	1.98693
	2219.96	-0.20808	2219.96	0.98528	2219.96	1.98691
	2218.03	-0.20985	2218.03	0.98553	2218.03	1.9868
	2216.1	-0.21114	2216.1	0.98578	2216.1	1.98667
	2214.17	-0.21162	2214.17	0.98601	2214.17	1.98658
	2212.24	-0.21194	2212.24	0.9862	2212.24	1.98645
	2210.31	-0.21242	2210.31	0.98637	2210.31	1.98625
	2208.39	-0.21275	2208.39	0.98648	2208.39	1.98605
	2206.46	-0.21307	2206.46	0.9865	2206.46	1.9859
	2204.53	-0.21339	2204.53	0.9865	2204.53	1.98581
	2202.6	-0.21355	2202.6	0.98644	2202.6	1.98577
	2200.67	-0.21339	2200.67	0.98635	2200.67	1.98574
	2198.74	-0.21291	2198.74	0.98631	2198.74	1.9857
	2196.81	-0.21258	2196.81	0.98629	2196.81	1.98568
	2194.88	-0.21226	2194.88	0.98627	2194.88	1.98565
	2192.96	-0.2121	2192.96	0.98631	2192.96	1.98565
	2191.03	-0.21194	2191.03	0.98639	2191.03	1.9857
	2189.1	-0.21178	2189.1	0.98656	2189.1	1.98572
	2187.17	-0.21146	2187.17	0.98675	2187.17	1.98581
	2185.24	-0.21114	2185.24	0.9869	2185.24	1.98596
	2183.31	-0.21098	2183.31	0.98698	2183.31	1.98614
	2181.38	-0.21114	2181.38	0.987	2181.38	1.98634
	2179.45	-0.21178	2179.45	0.98705	2179.45	1.98654
	2177.53	-0.21291	2177.53	0.98705	2177.53	1.98671
	2175.6	-0.21371	2175.6	0.98694	2175.6	1.9868
	2173.67	-0.21435	2173.67	0.98681	2173.67	1.98685
	2171.74	-0.21484	2171.74	0.98671	2171.74	1.98691
	2169.81	-0.21516	2169.81	0.98665	2169.81	1.98693
	2167.88	-0.21596	2167.88	0.98667	2167.88	1.98693
	2165.95	-0.21741	2165.95	0.98669	2165.95	1.98678
	2164.02	-0.21886	2164.02	0.98671	2164.02	1.9866
	2162.1	-0.2195	2162.1	0.98673	2162.1	1.98649
	2160.17	-0.21983	2160.17	0.98673	2160.17	1.98634
	2158.24	-0.22079	2158.24	0.98669	2158.24	1.98605
	2156.31	-0.22192	2156.31	0.98667	2156.31	1.9857
	2154.38	-0.22256	2154.38	0.98665	2154.38	1.98539
	2152.45	-0.22288	2152.45	0.9866	2152.45	1.98515
	2150.52	-0.22337	2150.52	0.9865	2150.52	1.98495
	2148.59	-0.22433	2148.59	0.98641	2148.59	1.98471
	2146.67	-0.22481	2146.67	0.98627	2146.67	1.98446
	2144.74	-0.22369	2144.74	0.98601	2144.74	1.98444
	2142.81	-0.22224	2142.81	0.9857	2142.81	1.98451
	2140.88	-0.22192	2140.88	0.98538	2140.88	1.9844
	2138.95	-0.22272	2138.95	0.98505	2138.95	1.9842
	2137.02	-0.22288	2137.02	0.98462	2137.02	1.98415
	2135.09	-0.22224	2135.09	0.9842	2135.09	1.98429
	2133.17	-0.22224	2133.17	0.9838	2133.17	1.98444
	2131.24	-0.22272	2131.24	0.9834	2131.24	1.98453
	2129.31	-0.22304	2129.31	0.98298	2129.31	1.98464
	2127.38	-0.22304	2127.38	0.98256	2127.38	1.98477
	2125.45	-0.22288	2125.45	0.98214	2125.45	1.98495
	2123.52	-0.22304	2123.52	0.9817	2123.52	1.98521
	2121.59	-0.22353	2121.59	0.98128	2121.59	1.98548
	2119.66	-0.22481	2119.66	0.98094	2119.66	1.98565
	2117.74	-0.22642	2117.74	0.9806	2117.74	1.9857
	2115.81	-0.22787	2115.81	0.98022	2115.81	1.98577
	2113.88	-0.22836	2113.88	0.97982	2113.88	1.98592
	2111.95	-0.22948	2111.95	0.9794	2111.95	1.98601
	2110.02	-0.23141	2110.02	0.97894	2110.02	1.98605
	2108.09	-0.23318	2108.09	0.97843	2108.09	1.98616
	2106.16	-0.23447	2106.16	0.97791	2106.16	1.98627
	2104.23	-0.23544	2104.23	0.97742	2104.23	1.98638
	2102.31	-0.23608	2102.31	0.97692	2102.31	1.98656
	2100.38	-0.23656	2100.38	0.97637	2100.38	1.98678
	2098.45	-0.23656	2098.45	0.97582	2098.45	1.98693
	2096.52	-0.23656	2096.52	0.97521	2096.52	1.98698
	2094.59	-0.2364	2094.59	0.97462	2094.59	1.98693
	2092.66	-0.23624	2092.66	0.97411	2092.66	1.98685
	2090.73	-0.23479	2090.73	0.97357	2090.73	1.98685
	2088.8	-0.23222	2088.8	0.97293	2088.8	1.98698
	2086.88	-0.23029	2086.88	0.97234	2086.88	1.98702
	2084.95	-0.22964	2084.95	0.97186	2084.95	1.98691
	2083.02	-0.22884	2083.02	0.97144	2083.02	1.98674
	2081.09	-0.22803	2081.09	0.97108	2081.09	1.98658
	2079.16	-0.22755	2079.16	0.97081	2079.16	1.98643
	2077.23	-0.22675	2077.23	0.97047	2077.23	1.98621
	2075.3	-0.22546	2075.3	0.97001	2075.3	1.9859
	2073.37	-0.22481	2073.37	0.96952	2073.37	1.98554
	2071.45	-0.22546	2071.45	0.96902	2071.45	1.98521
	2069.52	-0.22787	2069.52	0.96853	2069.52	1.98475
	2067.59	-0.23125	2067.59	0.96801	2067.59	1.98418
	2065.66	-0.23157	2065.66	0.96725	2065.66	1.98404
	2063.73	-0.22964	2063.73	0.96638	2063.73	1.98433
	2061.8	-0.23141	2061.8	0.96569	2061.8	1.98411
	2059.87	-0.23511	2059.87	0.96506	2059.87	1.98351
	2057.95	-0.23705	2057.95	0.96436	2057.95	1.98307
	2056.02	-0.23801	2056.02	0.96367	2056.02	1.98265
	2054.09	-0.23882	2054.09	0.96303	2054.09	1.98223
	2052.16	-0.23978	2052.16	0.96249	2052.16	1.98184
	2050.23	-0.24107	2050.23	0.96202	2050.23	1.9814
	2048.3	-0.2422	2048.3	0.9616	2048.3	1.98087
	2046.37	-0.24332	2046.37	0.9612	2046.37	1.98023
	2044.44	-0.24493	2044.44	0.96082	2044.44	1.97948
	2042.52	-0.24493	2042.52	0.96034	2042.52	1.9789
	2040.59	-0.24236	2040.59	0.95971	2040.59	1.97872
	2038.66	-0.24091	2038.66	0.95914	2038.66	1.97828
	2036.73	-0.24107	2036.73	0.95872	2036.73	1.97742
	2034.8	-0.2401	2034.8	0.95821	2034.8	1.97656
	2032.87	-0.23801	2032.87	0.95766	2032.87	1.9759
	2030.94	-0.23592	2030.94	0.95728	2030.94	1.97548
	2029.01	-0.23302	2029.01	0.95739	2029.01	1.97557
	2027.09	-0.23045	2027.09	0.95754	2027.09	1.97621
	2025.16	-0.2327	2025.16	0.95676	2025.16	1.97676
	2023.23	-0.24059	2023.23	0.95522	2023.23	1.97674
	2021.3	-0.25072	2021.3	0.95387	2021.3	1.97588
	2019.37	-0.25813	2019.37	0.95278	2019.37	1.97453
	2017.44	-0.25652	2017.44	0.95149	2017.44	1.9742
	2015.51	-0.25137	2015.51	0.95019	2015.51	1.97466
	2013.58	-0.25266	2013.58	0.94922	2013.58	1.97433
	2011.66	-0.257	2011.66	0.9484	2011.66	1.97349
	2009.73	-0.25845	2009.73	0.94743	2009.73	1.97301
	2007.8	-0.25797	2007.8	0.94627	2007.8	1.97274
	2005.87	-0.25764	2005.87	0.94511	2005.87	1.97246
	2003.94	-0.25877	2003.94	0.94404	2003.94	1.97199
	2002.01	-0.26038	2002.01	0.94303	2002.01	1.9714
	2000.08	-0.26118	2000.08	0.94199	2000.08	1.9708
	1998.15	-0.26167	1998.15	0.94094	1998.15	1.97021
	1996.23	-0.26698	1996.23	0.94012	1996.23	1.96888
	1994.3	-0.27422	1994.3	0.93936	1994.3	1.96709
	1992.37	-0.2702	1992.37	0.93803	1992.37	1.96687
	1990.44	-0.26006	1990.44	0.93647	1990.44	1.96778
	1988.51	-0.25829	1988.51	0.93538	1988.51	1.96762
	1986.58	-0.26118	1986.58	0.93454	1986.58	1.96674
	1984.65	-0.2644	1984.65	0.93369	1984.65	1.96579
	1982.72	-0.26682	1982.72	0.93283	1982.72	1.96487
	1980.8	-0.26746	1980.8	0.93199	1980.8	1.96411
	1978.87	-0.26778	1978.87	0.93117	1978.87	1.96341
	1976.94	-0.26794	1976.94	0.93037	1976.94	1.96268
	1975.01	-0.26827	1975.01	0.92963	1975.01	1.96202
	1973.08	-0.26939	1973.08	0.92906	1973.08	1.96125
	1971.15	-0.27422	1971.15	0.92874	1971.15	1.95986
	1969.22	-0.27921	1969.22	0.92855	1969.22	1.95827
	1967.3	-0.27309	1967.3	0.92801	1967.3	1.9582
	1965.37	-0.26376	1965.37	0.92759	1965.37	1.95893
	1963.44	-0.26553	1963.44	0.92799	1963.44	1.95824
	1961.51	-0.27084	1961.51	0.92877	1961.51	1.95694
	1959.58	-0.27277	1959.58	0.92957	1959.58	1.95606
	1957.65	-0.27438	1957.65	0.93051	1957.65	1.95513
	1955.72	-0.2747	1955.72	0.93152	1955.72	1.95443
	1953.79	-0.27293	1953.79	0.93249	1953.79	1.95407
	1951.87	-0.27325	1951.87	0.93353	1951.87	1.95346
	1949.94	-0.27631	1949.94	0.9346	1949.94	1.95235
	1948.01	-0.28098	1948.01	0.93561	1948.01	1.95094
	1946.08	-0.28758	1946.08	0.93656	1946.08	1.94915
	1944.15	-0.28822	1944.15	0.93711	1944.15	1.94809
	1942.22	-0.27229	1942.22	0.9369	1942.22	1.94942
	1940.29	-0.26167	1940.29	0.93683	1940.29	1.95037
	1938.36	-0.26955	1938.36	0.93749	1938.36	1.94875
	1936.44	-0.2784	1936.44	0.93803	1936.44	1.94681
	1934.51	-0.28033	1934.51	0.93814	1934.51	1.94571
	1932.58	-0.27985	1932.58	0.93799	1932.58	1.94487
	1930.65	-0.27969	1930.65	0.93776	1930.65	1.94399
	1928.72	-0.28178	1928.72	0.93746	1928.72	1.9428
	1926.79	-0.28983	1926.79	0.9373	1926.79	1.94074
	1924.86	-0.29723	1924.86	0.937	1924.86	1.93854
	1922.93	-0.29112	1922.93	0.93595	1922.93	1.93816
	1921.01	-0.28742	1921.01	0.93494	1921.01	1.93776
	1919.08	-0.28919	1919.08	0.93407	1919.08	1.93666
	1917.15	-0.27679	1917.15	0.93235	1917.15	1.93739
	1915.22	-0.27245	1915.22	0.93096	1915.22	1.93719
	1913.29	-0.28725	1913.29	0.93045	1913.29	1.93421
	1911.36	-0.29739	1911.36	0.92973	1911.36	1.93156
	1909.43	-0.2916	1909.43	0.92841	1909.43	1.93105
	1907.5	-0.28291	1907.5	0.92716	1907.5	1.93121
	1905.58	-0.28355	1905.58	0.92664	1905.58	1.93026
	1903.65	-0.28758	1903.65	0.92653	1903.65	1.92874
	1901.72	-0.28919	1901.72	0.92657	1901.72	1.92746
	1899.79	-0.29208	1899.79	0.92695	1899.79	1.92593
	1897.86	-0.29691	1897.86	0.92771	1897.86	1.92401
	1895.93	-0.29482	1895.93	0.9283	1895.93	1.92289
	1894	-0.29031	1894	0.92881	1894	1.92218
	1892.08	-0.29691	1892.08	0.92976	1892.08	1.92004
	1890.15	-0.2953	1890.15	0.93028	1890.15	1.91887
	1888.22	-0.28001	1888.22	0.93009	1888.22	1.91967
	1886.29	-0.27921	1886.29	0.93039	1886.29	1.91867
	1884.36	-0.28661	1884.36	0.93089	1884.36	1.91651
	1882.43	-0.28999	1882.43	0.93104	1882.43	1.9149
	1880.5	-0.29305	1880.5	0.93115	1880.5	1.91338
	1878.57	-0.29562	1878.57	0.93112	1878.57	1.91185
	1876.65	-0.29755	1876.65	0.931	1876.65	1.9104
	1874.72	-0.30415	1874.72	0.9311	1874.72	1.9083
	1872.79	-0.32362	1872.79	0.93184	1872.79	1.90437
	1870.86	-0.34213	1870.86	0.9326	1870.86	1.9002
	1868.93	-0.32041	1868.93	0.93159	1868.93	1.90113
	1867	-0.27856	1867	0.92984	1867	1.9053
	1865.07	-0.27728	1865.07	0.92997	1865.07	1.9045
	1863.14	-0.29691	1863.14	0.931	1863.14	1.90066
	1861.22	-0.30721	1861.22	0.93163	1861.22	1.89768
	1859.29	-0.30705	1859.29	0.93182	1859.29	1.8959
	1857.36	-0.30431	1857.36	0.93192	1857.36	1.8944
	1855.43	-0.30351	1855.43	0.93207	1855.43	1.89252
	1853.5	-0.30447	1853.5	0.93226	1853.5	1.89031
	1851.57	-0.30866	1851.57	0.93249	1851.57	1.88762
	1849.64	-0.31735	1849.64	0.93277	1849.64	1.88424
	1847.71	-0.33006	1847.71	0.9331	1847.71	1.88018
	1845.79	-0.3299	1845.79	0.93279	1845.79	1.87776
	1843.86	-0.29079	1843.86	0.93072	1843.86	1.88058
	1841.93	-0.26585	1841.93	0.92927	1841.93	1.88226
	1840	-0.285	1840	0.92973	1840	1.87837
	1838.07	-0.30286	1838.07	0.92997	1838.07	1.87425
	1836.14	-0.30415	1836.14	0.9294	1836.14	1.87215
	1834.21	-0.3159	1834.21	0.92936	1834.21	1.86873
	1832.28	-0.33923	1832.28	0.92984	1832.28	1.86352
	1830.36	-0.33344	1830.36	0.92896	1830.36	1.86153
	1828.43	-0.30721	1828.43	0.92721	1828.43	1.86237
	1826.5	-0.30592	1826.5	0.92666	1826.5	1.86041
	1824.57	-0.30335	1824.57	0.92596	1824.57	1.85822
	1822.64	-0.29916	1822.64	0.9251	1822.64	1.85626
	1820.71	-0.31172	1820.71	0.92495	1820.71	1.85209
	1818.78	-0.32218	1818.78	0.92447	1818.78	1.84783
	1816.86	-0.3225	1816.86	0.92339	1816.86	1.84463
	1814.93	-0.32813	1814.93	0.92236	1814.93	1.84077
	1813	-0.3373	1813	0.92131	1813	1.83635
	1811.07	-0.32861	1811.07	0.91903	1811.07	1.83388
	1809.14	-0.31043	1809.14	0.91606	1809.14	1.83291
	1807.21	-0.30962	1807.21	0.91368	1807.21	1.83024
	1805.28	-0.32459	1805.28	0.91173	1805.28	1.82565
	1803.35	-0.33939	1803.35	0.90945	1803.35	1.82077
	1801.43	-0.33328	1801.43	0.90558	1801.43	1.81817
	1799.5	-0.31316	1799.5	0.90065	1799.5	1.81748
	1797.57	-0.31477	1797.57	0.89683	1797.57	1.81435
	1795.64	-0.34004	1795.64	0.8942	1795.64	1.80815
	1793.71	-0.35002	1793.71	0.89041	1793.71	1.80309
	1791.78	-0.3093	1791.78	0.88329	1791.78	1.80356
	1789.85	-0.28339	1789.85	0.87729	1789.85	1.80287
	1787.92	-0.30882	1787.92	0.87428	1787.92	1.79616
	1786	-0.33328	1786	0.87078	1786	1.78857
	1784.07	-0.33762	1784.07	0.86568	1784.07	1.7823
	1782.14	-0.33859	1782.14	0.8601	1782.14	1.77597
	1780.21	-0.33328	1780.21	0.85357	1780.21	1.76953
	1778.28	-0.33505	1778.28	0.84696	1778.28	1.76196
	1776.35	-0.36257	1776.35	0.84163	1776.35	1.7513
	1774.42	-0.38912	1774.42	0.83495	1774.42	1.73949
	1772.49	-0.36257	1772.49	0.82221	1772.49	1.73062
	1770.57	-0.31252	1770.57	0.80631	1770.57	1.72309
	1768.64	-0.30431	1768.64	0.7927	1768.64	1.71195
	1766.71	-0.31944	1766.71	0.77897	1766.71	1.6974
	1764.78	-0.34841	1764.78	0.76523	1764.78	1.68092
	1762.85	-0.36241	1762.85	0.74695	1762.85	1.66335
	1760.92	-0.34406	1760.92	0.72147	1760.92	1.64554
	1758.99	-0.33972	1758.99	0.69674	1758.99	1.62676
	1757.06	-0.34181	1757.06	0.66946	1757.06	1.60586
	1755.14	-0.34808	1755.14	0.64075	1755.14	1.58372
	1753.21	-0.37882	1753.21	0.61527	1753.21	1.56057
	1751.28	-0.39121	1751.28	0.58285	1751.28	1.53753
	1749.35	-0.35163	1749.35	0.53786	1749.35	1.51749
	1747.42	-0.32362	1747.42	0.49525	1747.42	1.50043
	1745.49	-0.33376	1745.49	0.45906	1745.49	1.48368
	1743.56	-0.35291	1743.56	0.42254	1743.56	1.46739
	1741.63	-0.36192	1741.63	0.38277	1741.63	1.45261
	1739.71	-0.35629	1739.71	0.33793	1739.71	1.43751
	1737.78	-0.37448	1737.78	0.29987	1737.78	1.41921
	1735.85	-0.41262	1735.85	0.26775	1735.85	1.39558
	1733.92	-0.38059	1733.92	0.21678	1733.92	1.36563
	1731.99	-0.3196	1731.99	0.16503	1731.99	1.33173
	1730.06	-0.32539	1730.06	0.13364	1730.06	1.29388
	1728.13	-0.34808	1728.13	0.10828	1728.13	1.25142
	1726.21	-0.37271	1726.21	0.08787	1726.21	1.20708
	1724.28	-0.38912	1724.28	0.07193	1724.28	1.1617
	1722.35	-0.40682	1722.35	0.06171	1722.35	1.11719
	1720.42	-0.44641	1720.42	0.05868	1720.42	1.07702
	1718.49	-0.45945	1718.49	0.06009	1718.49	1.04255
	1716.56	-0.37802	1716.56	0.06647	1716.56	1.02163
	1714.63	-0.3188	1714.63	0.08185	1714.63	1.01313
	1712.7	-0.33441	1712.7	0.1011	1712.7	1.00477
	1710.78	-0.3682	1710.78	0.12328	1710.78	1
	1708.85	-0.39974	1708.85	0.14837	1708.85	1.00168
	1706.92	-0.40666	1706.92	0.17832	1706.92	1.01704
	1704.99	-0.38993	1704.99	0.21463	1704.99	1.04926
	1703.06	-0.40393	1703.06	0.2478	1703.06	1.07693
	1701.13	-0.41712	1701.13	0.28193	1701.13	1.11251
	1699.2	-0.36965	1699.2	0.32445	1699.2	1.17925
	1697.27	-0.32395	1697.27	0.36287	1697.27	1.24544
	1695.35	-0.29015	1695.35	0.39952	1695.35	1.31182
	1693.42	-0.29932	1693.42	0.43078	1693.42	1.36077
	1691.49	-0.34326	1691.49	0.45616	1691.49	1.392
	1689.56	-0.3711	1689.56	0.482	1689.56	1.43034
	1687.63	-0.39717	1687.63	0.50627	1687.63	1.46744
	1685.7	-0.41439	1685.7	0.52769	1685.7	1.50209
	1683.77	-0.32958	1683.77	0.55195	1683.77	1.57108
	1681.84	-0.26633	1681.84	0.57299	1681.84	1.62848
	1679.92	-0.29771	1679.92	0.58892	1679.92	1.64944
	1677.99	-0.34165	1677.99	0.60326	1677.99	1.66381
	1676.06	-0.35372	1676.06	0.61628	1676.06	1.68447
	1674.13	-0.33762	1674.13	0.62849	1674.13	1.71122
	1672.2	-0.34535	1672.2	0.63932	1672.2	1.72861
	1670.27	-0.33505	1670.27	0.64842	1670.27	1.74761
	1668.34	-0.28693	1668.34	0.65687	1668.34	1.77606
	1666.41	-0.29965	1666.41	0.66552	1666.41	1.78811
	1664.49	-0.33666	1664.49	0.67388	1664.49	1.79232
	1662.56	-0.32539	1662.56	0.6809	1662.56	1.80693
	1660.63	-0.30222	1660.63	0.68766	1660.63	1.82419
	1658.7	-0.32893	1658.7	0.69541	1658.7	1.8298
	1656.77	-0.39041	1656.77	0.70373	1656.77	1.82675
	1654.84	-0.43128	1654.84	0.71114	1654.84	1.827
	1652.91	-0.32379	1652.91	0.71553	1652.91	1.8595
	1650.99	-0.2665	1650.99	0.72182	1650.99	1.88213
	1649.06	-0.327	1649.06	0.73014	1649.06	1.87749
	1647.13	-0.31896	1647.13	0.73745	1647.13	1.88683
	1645.2	-0.25571	1645.2	0.74434	1645.2	1.90898
	1643.27	-0.27052	1643.27	0.7526	1643.27	1.91446
	1641.34	-0.31493	1641.34	0.7614	1641.34	1.91305
	1639.41	-0.35822	1639.41	0.77008	1639.41	1.91104
	1637.48	-0.37576	1637.48	0.77823	1637.48	1.91329
	1635.56	-0.30206	1635.56	0.78554	1635.56	1.93401
	1633.63	-0.2504	1633.63	0.79384	1633.63	1.9516
	1631.7	-0.28886	1631.7	0.80315	1631.7	1.95065
	1629.77	-0.33103	1629.77	0.81258	1629.77	1.94818
	1627.84	-0.3439	1627.84	0.82196	1627.84	1.95125
	1625.91	-0.35002	1625.91	0.83139	1625.91	1.95498
	1623.98	-0.34294	1623.98	0.84114	1623.98	1.96005
	1622.05	-0.32153	1622.05	0.85136	1622.05	1.96756
	1620.13	-0.34117	1620.13	0.86143	1620.13	1.96712
	1618.2	-0.36418	1618.2	0.87126	1618.2	1.96462
	1616.27	-0.31638	1616.27	0.88114	1616.27	1.97389
	1614.34	-0.27889	1614.34	0.8907	1614.34	1.9817
	1612.41	-0.29562	1612.41	0.90008	1612.41	1.97936
	1610.48	-0.3048	1610.48	0.90905	1610.48	1.97725
	1608.55	-0.28709	1608.55	0.91733	1608.55	1.97908
	1606.62	-0.26666	1606.62	0.92493	1606.62	1.98135
	1604.7	-0.25684	1604.7	0.93201	1604.7	1.98204
	1602.77	-0.24574	1602.77	0.93843	1602.77	1.98307
	1600.84	-0.23302	1600.84	0.94416	1600.84	1.98479
	1598.91	-0.22884	1598.91	0.94949	1598.91	1.98519
	1596.98	-0.22739	1596.98	0.95444	1596.98	1.98477
	1595.05	-0.21596	1595.05	0.9588	1595.05	1.98548
	1593.12	-0.19874	1593.12	0.96272	1593.12	1.98665
	1591.19	-0.1841	1591.19	0.96649	1591.19	1.98693
	1589.27	-0.16978	1589.27	0.97003	1589.27	1.98735
	1587.34	-0.15658	1587.34	0.97327	1587.34	1.98757
	1585.41	-0.14612	1585.41	0.97633	1585.41	1.98744
	1583.48	-0.13679	1583.48	0.979	1583.48	1.98738
	1581.55	-0.13582	1581.55	0.98163	1581.55	1.98629
	1579.62	-0.15481	1579.62	0.98458	1579.62	1.98215
	1577.69	-0.16205	1577.69	0.9865	1577.69	1.97985
	1575.76	-0.10492	1575.76	0.98591	1575.76	1.98879
	1573.84	-0.08465	1573.84	0.98648	1573.84	1.9936
	1571.91	-0.12456	1571.91	0.9893	1571.91	1.98828
	1569.98	-0.13357	1569.98	0.98959	1569.98	1.98804
	1568.05	-0.1112	1568.05	0.98755	1568.05	1.99397
	1566.12	-0.12488	1566.12	0.98707	1566.12	1.99406
	1564.19	-0.16398	1564.19	0.98734	1564.19	1.98974
	1562.26	-0.22626	1562.26	0.98886	1562.26	1.98124
	1560.34	-0.2805	1560.34	0.98981	1560.34	1.97327
	1558.41	-0.19537	1558.41	0.98149	1558.41	1.9883
	1556.48	-0.13968	1556.48	0.97641	1556.48	2
	1554.55	-0.18281	1554.55	0.97784	1554.55	1.99521
	1552.62	-0.22465	1552.62	0.9789	1552.62	1.99011
	1550.69	-0.25201	1550.69	0.97908	1550.69	1.98689
	1548.76	-0.27567	1548.76	0.97892	1548.76	1.98404
	1546.83	-0.31687	1546.83	0.97995	1546.83	1.97793
	1544.91	-0.36305	1544.91	0.9813	1544.91	1.96985
	1542.98	-0.38703	1542.98	0.98117	1542.98	1.96449
	1541.05	-0.33956	1541.05	0.97759	1541.05	1.97034
	1539.12	-0.23994	1539.12	0.97192	1539.12	1.98572
	1537.19	-0.26312	1537.19	0.97329	1537.19	1.98274
	1535.26	-0.31751	1535.26	0.97626	1535.26	1.97349
	1533.33	-0.31236	1533.33	0.97593	1533.33	1.97228
	1531.4	-0.29514	1531.4	0.97483	1531.4	1.97354
	1529.48	-0.32652	1529.48	0.97611	1529.48	1.96784
	1527.55	-0.35533	1527.55	0.97694	1527.55	1.96186
	1525.62	-0.36064	1525.62	0.9763	1525.62	1.95897
	1523.69	-0.36788	1523.69	0.9759	1523.69	1.95582
	1521.76	-0.34277	1521.76	0.97357	1521.76	1.95663
	1519.83	-0.30544	1519.83	0.97072	1519.83	1.95977
	1517.9	-0.29932	1517.9	0.96969	1517.9	1.95855
	1515.97	-0.28806	1515.97	0.9682	1515.97	1.95774
	1514.05	-0.29546	1514.05	0.96777	1514.05	1.95469
	1512.12	-0.33425	1512.12	0.96887	1512.12	1.94677
	1510.19	-0.38413	1510.19	0.97047	1510.19	1.93653
	1508.26	-0.38944	1508.26	0.96919	1508.26	1.93125
	1506.33	-0.2599	1506.33	0.95994	1506.33	1.94467
	1504.4	-0.22691	1504.4	0.95672	1504.4	1.94728
	1502.47	-0.28532	1502.47	0.95882	1502.47	1.93695
	1500.54	-0.33473	1500.54	0.96002	1500.54	1.9264
	1498.62	-0.34229	1498.62	0.95811	1498.62	1.92002
	1496.69	-0.30689	1496.69	0.95297	1496.69	1.91883
	1494.76	-0.30174	1494.76	0.94939	1494.76	1.91466
	1492.83	-0.34583	1492.83	0.94899	1492.83	1.90437
	1490.9	-0.37657	1490.9	0.94684	1490.9	1.89358
	1488.97	-0.34358	1488.97	0.93898	1488.97	1.88802
	1487.04	-0.31365	1487.04	0.93077	1487.04	1.88228
	1485.12	-0.33038	1485.12	0.92535	1485.12	1.87083
	1483.19	-0.35597	1483.19	0.91922	1483.19	1.856
	1481.26	-0.36901	1481.26	0.90949	1481.26	1.8383
	1479.33	-0.38156	1479.33	0.89696	1479.33	1.81702
	1477.4	-0.40377	1477.4	0.88062	1477.4	1.78941
	1475.47	-0.41857	1475.47	0.85323	1475.47	1.75074
	1473.54	-0.3896	1473.54	0.79413	1473.54	1.68716
	1471.61	-0.33296	1471.61	0.7063	1471.61	1.60129
	1469.69	-0.33875	1469.69	0.65185	1469.69	1.54243
	1467.76	-0.38011	1467.76	0.63104	1467.76	1.51299
	1465.83	-0.39121	1465.83	0.62363	1465.83	1.50275
	1463.9	-0.36804	1463.9	0.62268	1463.9	1.50575
	1461.97	-0.38188	1461.97	0.62466	1461.97	1.5044
	1460.04	-0.42951	1460.04	0.62717	1460.04	1.49655
	1458.11	-0.42436	1458.11	0.62816	1458.11	1.49997
	1456.18	-0.32523	1456.18	0.63374	1456.18	1.53276
	1454.26	-0.30592	1454.26	0.64636	1454.26	1.5558
	1452.33	-0.33827	1452.33	0.65769	1452.33	1.56576
	1450.4	-0.3608	1450.4	0.66194	1450.4	1.57289
	1448.47	-0.35581	1448.47	0.65234	1448.47	1.57807
	1446.54	-0.33489	1446.54	0.62805	1446.54	1.57995
	1444.61	-0.32942	1444.61	0.59696	1444.61	1.57653
	1442.68	-0.33585	1442.68	0.56202	1442.68	1.56991
	1440.75	-0.34841	1440.75	0.52769	1440.75	1.56174
	1438.83	-0.36128	1438.83	0.50167	1438.83	1.5534
	1436.9	-0.33425	1436.9	0.48857	1436.9	1.54973
	1434.97	-0.28935	1434.97	0.49738	1434.97	1.54892
	1433.04	-0.29031	1433.04	0.52063	1433.04	1.54278
	1431.11	-0.29498	1431.11	0.54589	1431.11	1.53532
	1429.18	-0.27696	1429.18	0.56493	1429.18	1.53049
	1427.25	-0.26955	1427.25	0.57228	1427.25	1.52462
	1425.32	-0.27213	1425.32	0.56937	1425.32	1.51694
	1423.4	-0.26843	1423.4	0.55953	1423.4	1.50862
	1421.47	-0.27148	1421.47	0.54873	1421.47	1.49811
	1419.54	-0.25507	1419.54	0.53563	1419.54	1.48569
	1417.61	-0.20599	1417.61	0.52114	1417.61	1.473
	1415.68	-0.19665	1415.68	0.51478	1415.68	1.45962
	1413.75	-0.21645	1413.75	0.51244	1413.75	1.45007
	1411.82	-0.22948	1411.82	0.50823	1411.82	1.45336
	1409.89	-0.23801	1409.89	0.50115	1409.89	1.473
	1407.97	-0.25475	1407.97	0.49458	1407.97	1.50341
	1406.04	-0.26939	1406.04	0.49375	1406.04	1.54415
	1404.11	-0.27535	1404.11	0.50496	1404.11	1.59306
	1402.18	-0.29482	1402.18	0.52786	1402.18	1.63267
	1400.25	-0.32041	1400.25	0.55798	1400.25	1.66414
	1398.32	-0.33022	1398.32	0.59134	1398.32	1.69727
	1396.39	-0.3262	1396.39	0.61994	1396.39	1.72815
	1394.47	-0.31188	1394.47	0.64202	1394.47	1.75558
	1392.54	-0.30769	1392.54	0.65868	1392.54	1.77511
	1390.61	-0.32234	1390.61	0.67087	1390.61	1.78409
	1388.68	-0.31992	1388.68	0.67993	1388.68	1.79029
	1386.75	-0.28227	1386.75	0.68479	1386.75	1.79588
	1384.82	-0.26135	1384.82	0.68465	1384.82	1.79102
	1382.89	-0.28178	1382.89	0.67976	1382.89	1.77297
	1380.96	-0.31461	1380.96	0.67243	1380.96	1.75161
	1379.04	-0.34165	1379.04	0.67016	1379.04	1.74249
	1377.11	-0.36305	1377.11	0.67898	1377.11	1.75293
	1375.18	-0.36901	1375.18	0.69676	1375.18	1.77846
	1373.25	-0.35935	1373.25	0.71531	1373.25	1.80579
	1371.32	-0.36144	1371.32	0.72755	1371.32	1.8202
	1369.39	-0.37142	1369.39	0.73438	1369.39	1.82591
	1367.46	-0.37753	1367.46	0.7384	1367.46	1.82951
	1365.53	-0.38751	1365.53	0.74091	1365.53	1.82998
	1363.61	-0.3859	1363.61	0.74103	1363.61	1.82898
	1361.68	-0.3608	1361.68	0.73817	1361.68	1.82858
	1359.75	-0.34712	1359.75	0.73518	1359.75	1.82525
	1357.82	-0.35082	1357.82	0.73284	1357.82	1.81819
	1355.89	-0.35098	1355.89	0.72989	1355.89	1.81011
	1353.96	-0.34422	1353.96	0.72635	1353.96	1.80226
	1352.03	-0.33907	1352.03	0.723	1352.03	1.79435
	1350.1	-0.33634	1350.1	0.71955	1350.1	1.78612
	1348.18	-0.33441	1348.18	0.71561	1348.18	1.77732
	1346.25	-0.33569	1346.25	0.71129	1346.25	1.7673
	1344.32	-0.34406	1344.32	0.70721	1344.32	1.75589
	1342.39	-0.3579	1342.39	0.70407	1342.39	1.74452
	1340.46	-0.36192	1340.46	0.7019	1340.46	1.73633
	1338.53	-0.34986	1338.53	0.7012	1338.53	1.73327
	1336.6	-0.34583	1336.6	0.7028	1336.6	1.73159
	1334.67	-0.35645	1334.67	0.70582	1334.67	1.72837
	1332.75	-0.36788	1332.75	0.70885	1332.75	1.724
	1330.82	-0.37303	1330.82	0.7107	1330.82	1.7181
	1328.89	-0.37319	1328.89	0.70992	1328.89	1.70932
	1326.96	-0.37126	1326.96	0.70472	1326.96	1.69696
	1325.03	-0.36917	1325.03	0.69381	1325.03	1.68191
	1323.1	-0.36772	1323.1	0.67702	1323.1	1.66589
	1321.17	-0.36579	1321.17	0.65518	1321.17	1.6505
	1319.25	-0.35855	1319.25	0.62997	1319.25	1.63658
	1317.32	-0.34841	1317.32	0.60699	1317.32	1.62393
	1315.39	-0.34197	1315.39	0.59298	1315.39	1.61186
	1313.46	-0.33521	1313.46	0.59062	1313.46	1.59999
	1311.53	-0.32813	1311.53	0.59936	1311.53	1.588
	1309.6	-0.32539	1309.6	0.61501	1309.6	1.57505
	1307.67	-0.32459	1307.67	0.63174	1307.67	1.56084
	1305.74	-0.3233	1305.74	0.64444	1305.74	1.54581
	1303.82	-0.32379	1303.82	0.65046	1303.82	1.53097
	1301.89	-0.32588	1301.89	0.65027	1301.89	1.51789
	1299.96	-0.32974	1299.96	0.64657	1299.96	1.50829
	1298.03	-0.33408	1298.03	0.64334	1298.03	1.50299
	1296.1	-0.33795	1296.1	0.644	1296.1	1.50052
	1294.17	-0.34181	1294.17	0.6493	1294.17	1.49769
	1292.24	-0.34631	1292.24	0.65684	1292.24	1.49226
	1290.31	-0.35066	1290.31	0.66297	1290.31	1.48494
	1288.39	-0.35323	1288.39	0.66521	1288.39	1.47836
	1286.46	-0.35372	1286.46	0.66335	1286.46	1.47441
	1284.53	-0.35388	1284.53	0.65887	1284.53	1.47289
	1282.6	-0.35388	1282.6	0.65299	1282.6	1.47247
	1280.67	-0.35307	1280.67	0.64598	1280.67	1.47198
	1278.74	-0.35114	1278.74	0.63692	1278.74	1.47103
	1276.81	-0.34873	1276.81	0.62428	1276.81	1.47055
	1274.88	-0.34664	1274.88	0.6072	1274.88	1.47242
	1272.96	-0.34326	1272.96	0.58645	1272.96	1.4788
	1271.03	-0.33762	1271.03	0.56486	1271.03	1.49072
	1269.1	-0.33183	1269.1	0.54685	1269.1	1.5069
	1267.17	-0.32781	1267.17	0.53584	1267.17	1.52491
	1265.24	-0.32475	1265.24	0.53247	1265.24	1.54274
	1263.31	-0.32282	1263.31	0.53535	1263.31	1.55903
	1261.38	-0.32041	1261.38	0.54176	1261.38	1.57361
	1259.45	-0.3167	1259.45	0.549	1259.45	1.58663
	1257.53	-0.31397	1257.53	0.55572	1257.53	1.59657
	1255.6	-0.313	1255.6	0.56158	1255.6	1.60131
	1253.67	-0.31107	1253.67	0.56659	1253.67	1.59988
	1251.74	-0.30737	1251.74	0.57082	1251.74	1.59257
	1249.81	-0.30303	1249.81	0.57438	1249.81	1.58121
	1247.88	-0.299	1247.88	0.57756	1247.88	1.56818
	1245.95	-0.2953	1245.95	0.58041	1245.95	1.55569
	1244.02	-0.29096	1244.02	0.58243	1244.02	1.5451
	1242.1	-0.28645	1242.1	0.58253	1242.1	1.53674
	1240.17	-0.28194	1240.17	0.57954	1240.17	1.53033
	1238.24	-0.27728	1238.24	0.57301	1238.24	1.52524
	1236.31	-0.27293	1236.31	0.56366	1236.31	1.52076
	1234.38	-0.26955	1234.38	0.55282	1234.38	1.51681
	1232.45	-0.2673	1232.45	0.5418	1232.45	1.51467
	1230.52	-0.26521	1230.52	0.53179	1230.52	1.51625
	1228.6	-0.26247	1228.6	0.52377	1228.6	1.52276
	1226.67	-0.25941	1226.67	0.51812	1226.67	1.53437
	1224.74	-0.25603	1224.74	0.51452	1224.74	1.55071
	1222.81	-0.25314	1222.81	0.51242	1222.81	1.57099
	1220.88	-0.25024	1220.88	0.51153	1220.88	1.59376
	1218.95	-0.24686	1218.95	0.51202	1218.95	1.61709
	1217.02	-0.24364	1217.02	0.51454	1217.02	1.63834
	1215.09	-0.24203	1215.09	0.51964	1215.09	1.65468
	1213.17	-0.24107	1213.17	0.52718	1213.17	1.66397
	1211.24	-0.23882	1211.24	0.53624	1211.24	1.66507
	1209.31	-0.23447	1209.31	0.54506	1209.31	1.65854
	1207.38	-0.22723	1207.38	0.55189	1207.38	1.64752
	1205.45	-0.21693	1205.45	0.5556	1205.45	1.63751
	1203.52	-0.20566	1203.52	0.55623	1203.52	1.63411
	1201.59	-0.19633	1201.59	0.55465	1201.59	1.64026
	1199.66	-0.18941	1199.66	0.55216	1199.66	1.65525
	1197.74	-0.18297	1197.74	0.5501	1197.74	1.67575
	1195.81	-0.17573	1195.81	0.54951	1195.81	1.69782
	1193.88	-0.1693	1193.88	0.55086	1193.88	1.71852
	1191.95	-0.16527	1191.95	0.55406	1191.95	1.73594
	1190.02	-0.16431	1190.02	0.55861	1190.02	1.74885
	1188.09	-0.16431	1188.09	0.56387	1188.09	1.75706
	1186.16	-0.16382	1186.16	0.56967	1186.16	1.76145
	1184.23	-0.16318	1184.23	0.57611	1184.23	1.76308
	1182.31	-0.16334	1182.31	0.58323	1182.31	1.76273
	1180.38	-0.16511	1180.38	0.59031	1180.38	1.76101
	1178.45	-0.16817	1178.45	0.5965	1178.45	1.7586
	1176.52	-0.17042	1176.52	0.602	1176.52	1.75646
	1174.59	-0.16994	1174.59	0.60808	1174.59	1.75538
	1172.66	-0.16704	1172.66	0.61647	1172.66	1.75569
	1170.73	-0.16318	1170.73	0.6282	1170.73	1.75779
	1168.8	-0.15883	1168.8	0.64343	1168.8	1.76233
	1166.88	-0.15465	1166.88	0.66196	1166.88	1.76986
	1164.95	-0.1495	1164.95	0.68359	1164.95	1.78023
	1163.02	-0.14339	1163.02	0.70828	1163.02	1.79263
	1161.09	-0.13743	1161.09	0.73566	1161.09	1.80629
	1159.16	-0.1318	1159.16	0.765	1159.16	1.82084
	1157.23	-0.12601	1157.23	0.79529	1157.23	1.8362
	1155.3	-0.1207	1155.3	0.82537	1155.3	1.85209
	1153.38	-0.11571	1153.38	0.85391	1153.38	1.86813
	1151.45	-0.11088	1151.45	0.87973	1151.45	1.88391
	1149.52	-0.10686	1149.52	0.90208	1149.52	1.89901
	1147.59	-0.10251	1147.59	0.92072	1147.59	1.91318
	1145.66	-0.09768	1145.66	0.93603	1145.66	1.92624
	1143.73	-0.09414	1143.73	0.94861	1143.73	1.9379
	1141.8	-0.09189	1141.8	0.95912	1141.8	1.94805
	1139.87	-0.08851	1139.87	0.96801	1139.87	1.9567
	1137.95	-0.08465	1137.95	0.9754	1137.95	1.96378
	1136.02	-0.08111	1136.02	0.98128	1136.02	1.96897
	1134.09	-0.08304	1134.09	0.98526	1134.09	1.97164
	1132.16	-0.09141	1132.16	0.9865	1132.16	1.97085
	1130.23	-0.10557	1130.23	0.98391	1130.23	1.96562
	1128.3	-0.12311	1128.3	0.97605	1128.3	1.95509
	1126.37	-0.14129	1126.37	0.96242	1126.37	1.93838
	1124.44	-0.15787	1124.44	0.94368	1124.44	1.91521
	1122.52	-0.17123	1122.52	0.92154	1122.52	1.88755
	1120.59	-0.18104	1120.59	0.89841	1120.59	1.85981
	1118.66	-0.18893	1118.66	0.87664	1118.66	1.83633
	1116.73	-0.19601	1116.73	0.85766	1116.73	1.81857
	1114.8	-0.20245	1114.8	0.84138	1114.8	1.80497
	1112.87	-0.20792	1112.87	0.82714	1112.87	1.79387
	1110.94	-0.21194	1110.94	0.8153	1110.94	1.78581
	1109.01	-0.21452	1109.01	0.80685	1109.01	1.78303
	1107.09	-0.21645	1107.09	0.80268	1107.09	1.78776
	1105.16	-0.21741	1105.16	0.80386	1105.16	1.80098
	1103.23	-0.21693	1103.23	0.81159	1103.23	1.82161
	1101.3	-0.21484	1101.3	0.82596	1101.3	1.84662
	1099.37	-0.21081	1099.37	0.84491	1099.37	1.87222
	1097.44	-0.20534	1097.44	0.86505	1097.44	1.8957
	1095.51	-0.20035	1095.51	0.88312	1095.51	1.9158
	1093.58	-0.19714	1093.58	0.89709	1093.58	1.93225
	1091.66	-0.1952	1091.66	0.90619	1091.66	1.94525
	1089.73	-0.19408	1089.73	0.91053	1089.73	1.95526
	1087.8	-0.19343	1087.8	0.91061	1087.8	1.9629
	1085.87	-0.19343	1085.87	0.90684	1085.87	1.9689
	1083.94	-0.19488	1083.94	0.8993	1083.94	1.97374
	1082.01	-0.19826	1082.01	0.88795	1082.01	1.97751
	1080.08	-0.20212	1080.08	0.87219	1080.08	1.98045
	1078.15	-0.20534	1078.15	0.85092	1078.15	1.9829
	1076.23	-0.20872	1076.23	0.82284	1076.23	1.98515
	1074.3	-0.21307	1074.3	0.78655	1074.3	1.98693
	1072.37	-0.2187	1072.37	0.74099	1072.37	1.98795
	1070.44	-0.22498	1070.44	0.68642	1070.44	1.98727
	1068.51	-0.23141	1068.51	0.62502	1068.51	1.98488
	1066.58	-0.23753	1066.58	0.56103	1066.58	1.98153
	1064.65	-0.2438	1064.65	0.50007	1064.65	1.97802
	1062.73	-0.25008	1062.73	0.4471	1062.73	1.97513
	1060.8	-0.25507	1060.8	0.40489	1060.8	1.9736
	1058.87	-0.25813	1058.87	0.37387	1058.87	1.97383
	1056.94	-0.25941	1056.94	0.35204	1056.94	1.97537
	1055.01	-0.25764	1055.01	0.33555	1055.01	1.97725
	1053.08	-0.25217	1053.08	0.3199	1053.08	1.97817
	1051.15	-0.24718	1051.15	0.30168	1051.15	1.97709
	1049.22	-0.24654	1049.22	0.28022	1049.22	1.97385
	1047.3	-0.24831	1047.3	0.25739	1047.3	1.96904
	1045.37	-0.24992	1045.37	0.23569	1045.37	1.96376
	1043.44	-0.25266	1043.44	0.21596	1043.44	1.95904
	1041.51	-0.257	1041.51	0.19711	1041.51	1.95533
	1039.58	-0.26086	1039.58	0.17689	1039.58	1.95229
	1037.65	-0.26215	1037.65	0.15346	1037.65	1.94935
	1035.72	-0.26038	1035.72	0.12709	1035.72	1.94635
	1033.79	-0.25684	1033.79	0.09982	1033.79	1.94377
	1031.87	-0.25314	1031.87	0.07408	1031.87	1.94235
	1029.94	-0.24992	1029.94	0.05162	1029.94	1.94257
	1028.01	-0.24767	1028.01	0.03324	1028.01	1.94412
	1026.08	-0.24686	1026.08	0.01875	1026.08	1.94615
	1024.15	-0.24831	1024.15	0.00796	1024.15	1.94787
	1022.22	-0.25153	1022.22	0.00131	1022.22	1.94893
	1020.29	-0.25475	1020.29	0	1020.29	1.94935
	1018.36	-0.25587	1018.36	0.00573	1018.36	1.9492
	1016.44	-0.25716	1016.44	0.01946	1016.44	1.94818
	1014.51	-0.26521	1014.51	0.0409	1014.51	1.94615
	1012.58	-0.28033	1012.58	0.0693	1012.58	1.94366
	1010.65	-0.29385	1010.65	0.10441	1010.65	1.94143
	1008.72	-0.29949	1008.72	0.14575	1008.72	1.93935
	1006.79	-0.29836	1006.79	0.19216	1006.79	1.93688
	1004.86	-0.29466	1004.86	0.24224	1004.86	1.93395
	1002.93	-0.29063	1002.93	0.29488	1002.93	1.93081
	1001.01	-0.28725	1001.01	0.34905	1001.01	1.92796
	999.077	-0.28388	999.077	0.40348	999.077	1.92569
	997.149	-0.28066	997.149	0.45671	997.149	1.9239
	995.22	-0.27792	995.22	0.50724	995.22	1.92223
	993.291	-0.27583	993.291	0.55362	993.291	1.92024
	991.362	-0.27502	991.362	0.59473	991.362	1.91735
	989.434	-0.27615	989.434	0.62993	989.434	1.91311
	987.505	-0.27873	987.505	0.6591	987.505	1.90735
	985.576	-0.2821	985.576	0.68244	985.576	1.90018
	983.648	-0.28645	983.648	0.70036	983.648	1.89175
	981.719	-0.29208	981.719	0.71352	981.719	1.88224
	979.79	-0.29868	979.79	0.72258	979.79	1.87186
	977.861	-0.30544	977.861	0.72812	977.861	1.86074
	975.933	-0.31075	975.933	0.73048	975.933	1.84887
	974.004	-0.31429	974.004	0.72932	974.004	1.83611
	972.075	-0.31687	972.075	0.72387	972.075	1.82225
	970.147	-0.3188	970.147	0.71293	970.147	1.80727
	968.218	-0.31992	968.218	0.69453	968.218	1.79133
	966.289	-0.32008	966.289	0.66565	966.289	1.77462
	964.36	-0.31912	964.36	0.6231	964.36	1.7575
	962.432	-0.31783	962.432	0.56507	962.432	1.74037
	960.503	-0.3167	960.503	0.49333	960.503	1.72353
	958.574	-0.31526	958.574	0.41513	958.574	1.70716
	956.646	-0.31365	956.646	0.34273	956.646	1.6912
	954.717	-0.31332	954.717	0.29006	954.717	1.67571
	952.788	-0.31429	952.788	0.2676	952.788	1.66088
	950.859	-0.31574	950.859	0.27887	950.859	1.64702
	948.931	-0.31719	948.931	0.31879	948.931	1.63437
	947.002	-0.31928	947.002	0.37488	947.002	1.62314
	945.073	-0.32266	945.073	0.43288	945.073	1.61343
	943.144	-0.32684	943.144	0.48259	943.144	1.60542
	941.216	-0.33022	941.216	0.52027	941.216	1.59926
	939.287	-0.33199	939.287	0.54759	939.287	1.59504
	937.358	-0.3328	937.358	0.5687	937.358	1.5927
	935.43	-0.33312	935.43	0.58778	935.43	1.59215
	933.501	-0.33264	933.501	0.60762	933.501	1.5933
	931.572	-0.33038	931.572	0.6294	931.572	1.59599
	929.643	-0.32733	929.643	0.65288	929.643	1.59996
	927.715	-0.32523	927.715	0.67683	927.715	1.60491
	925.786	-0.32459	925.786	0.69969	925.786	1.61056
	923.857	-0.32491	923.857	0.7202	923.857	1.6168
	921.929	-0.32668	921.929	0.73762	921.929	1.62358
	920	-0.32958	920	0.75169	920	1.63106
	918.071	-0.33296	918.071	0.76264	918.071	1.63945
	916.142	-0.33602	916.142	0.77096	916.142	1.64905
	914.214	-0.33859	914.214	0.77701	914.214	1.65969
	912.285	-0.34197	912.285	0.78067	912.285	1.67059
	910.356	-0.34615	910.356	0.7817	910.356	1.68105
	908.428	-0.34986	908.428	0.78029	908.428	1.69087
	906.499	-0.3534	906.499	0.77713	906.499	1.70012
	904.57	-0.35726	904.57	0.77326	904.57	1.70881
	902.641	-0.36144	902.641	0.76983	902.641	1.71674
	900.713	-0.36595	900.713	0.76782	900.713	1.72351
	898.784	-0.37029	898.784	0.7685	898.784	1.72936
	896.855	-0.37303	896.855	0.77315	896.855	1.73536
	894.926	-0.37432	894.926	0.78229	894.926	1.74234
	892.998	-0.37528	892.998	0.79466	892.998	1.74999
	891.069	-0.3756	891.069	0.80786	891.069	1.75745
	889.14	-0.37432	889.14	0.82017	889.14	1.76434
	887.212	-0.37158	887.212	0.83116	887.212	1.77109
	885.283	-0.36804	885.283	0.84127	885.283	1.77813
	883.354	-0.36321	883.354	0.85098	883.354	1.78564
	881.425	-0.3571	881.425	0.86033	881.425	1.79341
	879.497	-0.35066	879.497	0.8692	879.497	1.80126
	877.568	-0.34406	877.568	0.8776	877.568	1.80903
	875.639	-0.33762	875.639	0.8854	875.639	1.81636
	873.711	-0.33151	873.711	0.89243	873.711	1.82302
	871.782	-0.32572	871.782	0.89856	871.782	1.82889
	869.853	-0.32121	869.853	0.9036	869.853	1.83384
	867.924	-0.3188	867.924	0.90766	867.924	1.83801
	865.996	-0.31783	865.996	0.9112	865.996	1.84183
	864.067	-0.31703	864.067	0.91446	864.067	1.84558
	862.138	-0.31622	862.138	0.91733	862.138	1.84922
	860.209	-0.31574	860.209	0.91956	860.209	1.8526
	858.281	-0.31622	858.281	0.92133	858.281	1.85555
	856.352	-0.31735	856.352	0.92304	856.352	1.85809
	854.423	-0.31896	854.423	0.925	854.423	1.86012
	852.495	-0.32008	852.495	0.92712	852.495	1.86153
	850.566	-0.32137	850.566	0.92906	850.566	1.86235
	848.637	-0.32282	848.637	0.93051	848.637	1.86312
	846.708	-0.32362	846.708	0.93144	846.708	1.86456
	844.78	-0.32346	844.78	0.93201	844.78	1.86703
	842.851	-0.3225	842.851	0.93268	842.851	1.87021
	840.922	-0.32169	840.922	0.93397	840.922	1.8735
	838.994	-0.32008	838.994	0.93612	838.994	1.87674
	837.065	-0.31687	837.065	0.93928	837.065	1.88001
	835.136	-0.31316	835.136	0.94336	835.136	1.88332
	833.207	-0.30914	833.207	0.94825	833.207	1.88674
	831.279	-0.30431	831.279	0.95375	831.279	1.89069
	829.35	-0.29804	829.35	0.95956	829.35	1.8953
	827.421	-0.29063	827.421	0.96525	827.421	1.90033
	825.493	-0.2821	825.493	0.97039	825.493	1.90534
	823.564	-0.27229	823.564	0.97477	823.564	1.91002
	821.635	-0.26247	821.635	0.97849	821.635	1.91422
	819.706	-0.2541	819.706	0.9818	819.706	1.91779
	817.778	-0.24783	817.778	0.9846	817.778	1.92066
	815.849	-0.24654	815.849	0.9865	815.849	1.9226
	813.92	-0.25249	813.92	0.98757	813.92	1.92351
	811.991	-0.26408	811.991	0.98789	811.991	1.92346
	810.063	-0.2776	810.063	0.98755	810.063	1.92243
	808.134	-0.29031	808.134	0.9865	808.134	1.9202
	806.205	-0.30061	806.205	0.98452	806.205	1.91686
	804.277	-0.30866	804.277	0.98153	804.277	1.91289
	802.348	-0.31542	802.348	0.97765	802.348	1.90887
	800.419	-0.32105	800.419	0.97317	800.419	1.90521
	798.49	-0.32588	798.49	0.96851	798.49	1.90203
	796.562	-0.33006	796.562	0.96394	796.562	1.89949
	794.633	-0.3328	794.633	0.95977	794.633	1.89782
	792.704	-0.33328	792.704	0.95638	792.704	1.89713
	790.776	-0.33199	790.776	0.95413	790.776	1.89757
	788.847	-0.3299	788.847	0.9532	788.847	1.89943
	786.918	-0.32733	786.918	0.9536	786.918	1.90289
	784.989	-0.32443	784.989	0.95524	784.989	1.90755
	783.061	-0.32024	783.061	0.95796	783.061	1.9128
	781.132	-0.31429	781.132	0.96122	781.132	1.91803
	779.203	-0.30705	779.203	0.96419	779.203	1.92256
	777.274	-0.29932	777.274	0.96624	777.274	1.92591
	775.346	-0.29176	775.346	0.96742	775.346	1.9283
	773.417	-0.28404	773.417	0.96826	773.417	1.93041
	771.488	-0.27615	771.488	0.96923	771.488	1.93289
	769.56	-0.26907	769.56	0.97034	769.56	1.93584
	767.631	-0.26408	767.631	0.97142	767.631	1.93898
	765.702	-0.26086	765.702	0.97237	765.702	1.94196
	763.773	-0.25877	763.773	0.9731	763.773	1.94443
	761.845	-0.25748	761.845	0.97323	761.845	1.94591
	759.916	-0.25668	759.916	0.97226	759.916	1.946
	757.987	-0.25571	757.987	0.97022	757.987	1.94478
	756.059	-0.25491	756.059	0.96731	756.059	1.94266
	754.13	-0.25523	754.13	0.96367	754.13	1.9399
	752.201	-0.25684	752.201	0.95939	752.201	1.93679
	750.272	-0.25877	750.272	0.95501	750.272	1.93379
	748.344	-0.26086	748.344	0.9512	748.344	1.93167
	746.415	-0.2636	746.415	0.94854	746.415	1.93108
	744.486	-0.26633	744.486	0.94703	744.486	1.93218
	742.558	-0.26955	742.558	0.94612	742.558	1.93414
	740.629	-0.27358	740.629	0.94505	740.629	1.93582
	738.7	-0.2776	738.7	0.94277	738.7	1.93573
	736.771	-0.28098	736.771	0.93791	736.771	1.93161
	734.843	-0.28291	734.843	0.92898	734.843	1.92126
	732.914	-0.2821	732.914	0.91529	732.914	1.90367
	730.985	-0.27889	730.985	0.89704	730.985	1.87946
	729.056	-0.27406	729.056	0.87605	729.056	1.85152
	727.128	-0.2673	727.128	0.85644	727.128	1.82609
	725.199	-0.25958	725.199	0.84409	725.199	1.81188
	723.27	-0.25523	723.27	0.84281	723.27	1.81574
	721.342	-0.25298	721.342	0.84986	721.342	1.83792
	719.413	-0.24155	719.413	0.85675	719.413	1.8705
	717.484	-0.22192	717.484	0.85555	717.484	1.90141
	715.555	-0.20599	715.555	0.84388	715.555	1.92465
	713.627	-0.19665	713.627	0.82354	713.627	1.94152
	711.698	-0.19086	711.698	0.79904	711.698	1.95436
	709.769	-0.1878	709.769	0.77614	709.769	1.96427
	707.841	-0.18861	707.841	0.76012	707.841	1.97168
	705.912	-0.1936	705.912	0.75426	705.912	1.97689
	703.983	-0.2018	703.983	0.759	703.983	1.98012
	702.054	-0.21114	702.054	0.77214	702.054	1.98135
	700.126	-0.2179	700.126	0.79032	700.126	1.98093
	698.197	-0.22127	698.197	0.81086	698.197	1.97908
	696.268	-0.22755	696.268	0.83177	696.268	1.9757
	694.339	-0.24252	694.339	0.85128	694.339	1.97069
	692.411	-0.26408	692.411	0.86783	692.411	1.9644
	690.482	-0.28645	690.482	0.88038	690.482	1.95712
	688.553	-0.30496	688.553	0.88864	688.553	1.94933
	686.625	-0.31831	686.625	0.89296	686.625	1.94165
	684.696	-0.32781	684.696	0.89403	684.696	1.9341
	682.767	-0.3336	682.767	0.89218	682.767	1.92664
	680.838	-0.33569	680.838	0.88698	680.838	1.9194
	678.91	-0.33425	678.91	0.87794	678.91	1.913
	676.981	-0.32845	676.981	0.86583	676.981	1.90808
	675.052	-0.31928	675.052	0.85328	675.052	1.9047
	673.124	-0.3188	673.124	0.84414	673.124	1.90113
	671.195	-0.34631	671.195	0.84051	671.195	1.89404
	669.266	-0.3711	669.266	0.84114	669.266	1.88806
	667.337	-0.30399	667.337	0.84546	667.337	1.8993
	665.409	-0.23238	665.409	0.85193	665.409	1.91318
	663.48	-0.21709	663.48	0.85865	663.48	1.91757
	661.551	-0.21934	661.551	0.86492	661.551	1.91854
	659.623	-0.21934	659.623	0.87019	659.623	1.91938
	657.694	-0.21725	657.694	0.87447	657.694	1.92006
	655.765	-0.21548	655.765	0.87788	655.765	1.9202
	653.836	-0.21435	653.836	0.88057	653.836	1.91969
	651.908	-0.21435	651.908	0.88255	651.908	1.91836
	649.979	-0.215	649.979	0.88375	649.979	1.91666
	648.05	-0.2121	648.05	0.88413	648.05	1.91578
	646.121	-0.20486	646.121	0.88399	646.121	1.91585
	644.193	-0.1973	644.193	0.88348	644.193	1.91565
	642.264	-0.19279	642.264	0.88241	642.264	1.91452
	640.335	-0.19166	640.335	0.88072	640.335	1.91256
	638.407	-0.1936	638.407	0.87874	638.407	1.91004
	636.478	-0.19681	636.478	0.87678	636.478	1.9074
	634.549	-0.1981	634.549	0.87489	634.549	1.90541
	632.62	-0.19601	632.62	0.87301	632.62	1.90497
	630.692	-0.19102	630.692	0.87131	630.692	1.90634
	628.763	-0.18491	628.763	0.87002	628.763	1.90927
	626.834	-0.17734	626.834	0.86931	626.834	1.91355
	624.906	-0.16785	624.906	0.86903	624.906	1.91883
	622.977	-0.15964	622.977	0.86916	622.977	1.92401
	621.048	-0.15787	621.048	0.86973	621.048	1.92763
	619.119	-0.16061	619.119	0.8708	619.119	1.92938
	617.191	-0.15658	617.191	0.87249	617.191	1.9307
	615.262	-0.14162	615.262	0.87459	615.262	1.93209
	613.333	-0.12794	613.333	0.87676	613.333	1.9313
	611.404	-0.12134	611.404	0.87857	611.404	1.92728
	609.476	-0.11732	609.476	0.87982	609.476	1.92145
	607.547	-0.1141	607.547	0.88028	607.547	1.91578
	605.618	-0.11313	605.618	0.88003	605.618	1.91214
	603.69	-0.11538	603.69	0.87914	603.69	1.91161
	601.761	-0.12021	601.761	0.8779	601.761	1.9143
	599.832	-0.12713	599.832	0.87672	599.832	1.9196
	597.903	-0.13695	597.903	0.87623	597.903	1.92635
	595.975	-0.14773	595.975	0.87661	595.975	1.9337
	594.046	-0.15755	594.046	0.87773	594.046	1.94118
	592.117	-0.1672	592.117	0.87956	592.117	1.94849
	590.189	-0.17702	590.189	0.88224	590.189	1.95511
	588.26	-0.18619	588.26	0.88554	588.26	1.96065
	586.331	-0.19327	586.331	0.88913	586.331	1.96555
	584.402	-0.19697	584.402	0.89281	584.402	1.97012
	582.474	-0.19714	582.474	0.89646	582.474	1.97429
	580.545	-0.19424	580.545	0.89964	580.545	1.978
	578.616	-0.18973	578.616	0.9021	578.616	1.98106
	576.688	-0.18281	576.688	0.90383	576.688	1.98354
	574.759	-0.17284	574.759	0.90463	574.759	1.98554
	572.83	-0.16286	572.83	0.9045	572.83	1.98693
	570.901	-0.15336	570.901	0.90381	570.901	1.98852
	568.973	-0.14113	568.973	0.90296	568.973	1.99009
	567.044	-0.12665	567.044	0.90233	567.044	1.99164
	565.115	-0.11072	565.115	0.90216	565.115	1.99294
	563.186	-0.09543	563.186	0.90237	563.186	1.99393
	561.258	-0.08465	561.258	0.90284	561.258	1.99466
	559.329	-0.07628	559.329	0.90341	559.329	1.99499
	557.4	-0.07274	557.4	0.90412	557.4	1.99492
	555.472	-0.07226	555.472	0.90534	555.472	1.99453
	553.543	-0.07258	553.543	0.90753	553.543	1.99395
	551.614	-0.0729	551.614	0.91067	551.614	1.99322
	549.685	-0.07547	549.685	0.91423	549.685	1.9921
	547.757	-0.0803	547.757	0.91785	547.757	1.99042
	545.828	-0.08642	545.828	0.9212	545.828	1.98855
	543.899	-0.09334	543.899	0.92394	543.899	1.98667
	541.971	-0.10106	541.971	0.92605	541.971	1.98471
	540.042	-0.11056	540.042	0.92748	540.042	1.98252
	538.113	-0.12102	538.113	0.92807	538.113	1.98016
	536.184	-0.13116	536.184	0.92792	536.184	1.978
	534.256	-0.13904	534.256	0.92714	534.256	1.97616
	532.327	-0.1458	532.327	0.92588	532.327	1.97422
	530.398	-0.15256	530.398	0.92436	530.398	1.97173
	528.47	-0.15723	528.47	0.92278	528.47	1.96904
	526.541	-0.15723	526.541	0.9208	526.541	1.96637
	524.612	-0.15385	524.612	0.91868	524.612	1.96356
	522.683	-0.14886	522.683	0.91733	522.683	1.96074
	520.755	-0.14145	520.755	0.91678	520.755	1.95796
	518.826	-0.13051	518.826	0.91653	518.826	1.95487
	516.897	-0.11522	516.897	0.91668	516.897	1.95182
	514.968	-0.09913	514.968	0.91777	514.968	1.94942
	513.04	-0.08658	513.04	0.92002	513.04	1.94741
	511.111	-0.07805	511.111	0.92297	511.111	1.9452
	509.182	-0.07338	509.182	0.92603	509.182	1.94262
	507.254	-0.06855	507.254	0.92898	507.254	1.93995
	505.325	-0.06485	505.325	0.93192	505.325	1.93741
	503.396	-0.06807	503.396	0.93422	503.396	1.93419
	501.467	-0.07789	501.467	0.93538	501.467	1.92971
	499.539	-0.08915	499.539	0.93628	499.539	1.9245
	497.61	-0.10235	497.61	0.93725	497.61	1.91847
	495.681	-0.11893	495.681	0.93757	495.681	1.91117
	493.753	-0.13566	493.753	0.93675	493.753	1.90281
	491.824	-0.14854	491.824	0.93519	491.824	1.89378
	489.895	-0.15867	489.895	0.93363	489.895	1.8846
	487.966	-0.16978	487.966	0.93211	487.966	1.87528
	486.038	-0.18153	486.038	0.93024	486.038	1.86604
	484.109	-0.18861	484.109	0.92824	484.109	1.85789
	482.18	-0.18764	482.18	0.9266	482.18	1.85196
	480.251	-0.1812	480.251	0.92531	480.251	1.84823
	478.323	-0.1709	478.323	0.92441	478.323	1.8462
	476.394	-0.159	476.394	0.92392	476.394	1.84602
	474.465	-0.14821	474.465	0.92329	474.465	1.84801
	472.537	-0.13695	472.537	0.9224	472.537	1.85244
	470.608	-0.12407	470.608	0.922	470.608	1.8584
	468.679	-0.1104	468.679	0.92171	468.679	1.86502
	466.75	-0.09559	466.75	0.92076	466.75	1.8733
	464.822	-0.08465	464.822	0.91933	464.822	1.88266
	462.893	-0.08111	462.893	0.91777	462.893	1.89166
	460.964	-0.08416	460.964	0.91615	460.964	1.89994
	459.036	-0.08754	459.036	0.91375	459.036	1.90843
	457.107	-0.09125	457.107	0.91059	457.107	1.91772
	455.178	-0.09672	455.178	0.90941	455.178	1.92576
	453.249	-0.10509	453.249	0.91038	453.249	1.93284
	451.321	-0.11201	451.321	0.91234	451.321	1.94026
	449.392	-0.11458	449.392	0.91594	449.392	1.94736
	447.463	-0.12005	447.463	0.92144	447.463	1.95401
	445.535	-0.12971	445.535	0.92841	445.535	1.96065
	443.606	-0.13582	443.606	0.93654	443.606	1.96725
	441.677	-0.13357	441.677	0.94547	441.677	1.97363
	439.748	-0.12601	439.748	0.95453	439.748	1.97859
	437.82	-0.11764	437.82	0.96318	437.82	1.98159
	435.891	-0.10879	435.891	0.97089	435.891	1.98332
	433.962	-0.09929	433.962	0.97694	433.962	1.98446
	432.033	-0.09173	432.033	0.98136	432.033	1.98537
	430.105	-0.08915	430.105	0.98443	430.105	1.98621
	428.176	-0.0898	428.176	0.9865	428.176	1.98705
	426.247	-0.09092	426.247	0.99025	426.247	1.98815
	424.319	-0.09366	424.319	0.99393	424.319	1.98927
	422.39	-0.0972	422.39	0.99735	422.39	1.98949
	420.461	-0.09977	420.461	0.99796	420.461	1.98817
	418.532	-0.10074	418.532	0.99229	418.532	1.98649
	416.604	-0.09736	416.604	0.9865	416.604	1.98693
	414.675	-0.09285	414.675	0.99389	414.675	1.98925
	412.746	-0.08867	412.746	0.99869	412.746	1.99119
	410.818	-0.08497	410.818	1	410.818	1.99258
	408.889	-0.0832	408.889	0.99848	408.889	1.99349
	406.96	-0.08046	406.96	0.99448	406.96	1.9942
	405.031	-0.07676	405.031	0.99002	405.031	1.99406
	403.103	-0.07853	403.103	0.98766	403.103	1.99214
	401.174	-0.0832	401.174	0.98787	401.174	1.98932
	399.245	-0.08465	399.245	0.9865	399.245	1.98693

## Sheet: Supplementary Fig. 7
Reference
	Ref.		Our work
	Thickness	Lateral Size	Thickness	Lateral Size
	1.6	2000	0.7	5000
	15	5000	1.6	7500
	6.4	10000	2.7	10000
	2	23	3.6	15000
	2.4	26	4.6	35000
	9	12.4	5.7	60000
	40	10000
	5	200
	2.2	2000
	3.5	14
	1.5	27

[truncated: 6 more sheets: Supplementary Fig. 10, Supplementary Fig. 11, Supplementary Fig. 13, Supplementary Fig. 14, Supplementary Fig. 15, Supplementary Fig. 16]
